# Supplementary material for: Tiled vector data model for the geographical features of symbolized maps
Source: PLoS One. 2017 May 5;12(5):e0176387. doi: 10.1371/journal.pone.0176387 (PMC5419533; doi:10.1371/journal.pone.0176387)
Supplement: S1 File — (XML) [file pone.0176387.s001.xml]

<SymbolDB>
	<PointSymbolDateBase>
		<PointSymbol>
			<SymbolName>小三角点</SymbolName>
			<SymbolType/>
			<SymbolCode>10001</SymbolCode>
			<RotateAngle>0</RotateAngle>
			<PGraphUnit>
				<GraphUnitType>PGT_TRIANGLE_REGULAR</GraphUnitType>
				<GraphUnitCode>1000</GraphUnitCode>
				<MapSymbolGeometryProp>
					<pntCentralPointX>
						<Value>0</Value>
						<Type>TRUE</Type>
					</pntCentralPointX>
					<pntCentralPointY>
						<Value>0</Value>
						<Type>TRUE</Type>
					</pntCentralPointY>
					<nLongRadius>200</nLongRadius>
					<nShortRadius>0</nShortRadius>
					<nSideNum>5</nSideNum>
					<nStartAngle>0</nStartAngle>
					<nEndAngle>360</nEndAngle>
				</MapSymbolGeometryProp>
				<MapSymbolPen>
					<dwPenStyle>PS_SOLID|PS_ENDCAP_ROUND|PS_JOIN_ROUND|PS_COSMETIC</dwPenStyle>
					<dwPenWidth>12</dwPenWidth>
					<dwStyleCount>0</dwStyleCount>
					<lbColor>RGB(31,26,23)</lbColor>
					<lbHatch>HS_HORIZONTAL</lbHatch>
					<lbStyle>BS_SOLID</lbStyle>
				</MapSymbolPen>
				<MapSymbolBrush>
					<lbStyle>BS_SOLID</lbStyle>
					<lbColor>RGB(255,255,255)</lbColor>
					<lbHatch>HS_VERTICAL</lbHatch>
					<rgbFillBKColor>RGB(255,255,255)</rgbFillBKColor>
				</MapSymbolBrush>
				<RotateAngle>60</RotateAngle>
				<BeTensile>FALSE</BeTensile>
			</PGraphUnit>
			<PGraphUnit>
				<GraphUnitType>PGT_ELLIPSE</GraphUnitType>
				<GraphUnitCode>1001</GraphUnitCode>
				<MapSymbolGeometryProp>
					<pntCentralPointX>
						<Value>0</Value>
						<Type>TRUE</Type>
					</pntCentralPointX>
					<pntCentralPointY>
						<Value>0</Value>
						<Type>TRUE</Type>
					</pntCentralPointY>
					<nLongRadius>10</nLongRadius>
					<nShortRadius>10</nShortRadius>
					<nSideNum>5</nSideNum>
					<nStartAngle>0</nStartAngle>
					<nEndAngle>360</nEndAngle>
				</MapSymbolGeometryProp>
				<MapSymbolPen>
					<dwPenStyle>PS_SOLID|PS_ENDCAP_ROUND|PS_JOIN_ROUND|PS_COSMETIC</dwPenStyle>
					<dwPenWidth>12</dwPenWidth>
					<dwStyleCount>0</dwStyleCount>
					<lbColor>RGB(31,26,23)</lbColor>
					<lbHatch>HS_HORIZONTAL</lbHatch>
					<lbStyle>BS_SOLID</lbStyle>
				</MapSymbolPen>
				<MapSymbolBrush>
					<lbStyle>BS_SOLID</lbStyle>
					<lbColor>RGB(31,26,23)</lbColor>
					<lbHatch>HS_VERTICAL</lbHatch>
					<rgbFillBKColor>RGB(31,26,23)</rgbFillBKColor>
				</MapSymbolBrush>
				<RotateAngle>0</RotateAngle>
				<BeTensile>FALSE</BeTensile>
			</PGraphUnit>
		</PointSymbol>
		<PointSymbol>
			<SymbolName>土堆上的小三角点</SymbolName>
			<SymbolType/>
			<SymbolCode>10002</SymbolCode>
			<RotateAngle>0</RotateAngle>
			<PGraphUnit>
				<GraphUnitType>PGT_TRIANGLE_REGULAR</GraphUnitType>
				<GraphUnitCode>1001</GraphUnitCode>
				<MapSymbolGeometryProp>
					<pntCentralPointX>
						<Value>0</Value>
						<Type>TRUE</Type>
					</pntCentralPointX>
					<pntCentralPointY>
						<Value>0</Value>
						<Type>TRUE</Type>
					</pntCentralPointY>
					<nLongRadius>200</nLongRadius>
					<nShortRadius>0</nShortRadius>
					<nSideNum>5</nSideNum>
					<nStartAngle>0</nStartAngle>
					<nEndAngle>360</nEndAngle>
				</MapSymbolGeometryProp>
				<MapSymbolPen>
					<dwPenStyle>PS_SOLID|PS_ENDCAP_ROUND|PS_JOIN_ROUND|PS_COSMETIC</dwPenStyle>
					<dwPenWidth>12</dwPenWidth>
					<dwStyleCount>0</dwStyleCount>
					<lbColor>RGB(31,26,23)</lbColor>
					<lbHatch>HS_HORIZONTAL</lbHatch>
					<lbStyle>BS_SOLID</lbStyle>
				</MapSymbolPen>
				<MapSymbolBrush>
					<lbStyle>BS_SOLID</lbStyle>
					<lbColor>RGB(255,255,255)</lbColor>
					<lbHatch>HS_VERTICAL</lbHatch>
					<rgbFillBKColor>RGB(255,255,255)</rgbFillBKColor>
				</MapSymbolBrush>
				<RotateAngle>60</RotateAngle>
				<BeTensile>FALSE</BeTensile>
			</PGraphUnit>
			<LGraphUnit>
				<GraphUnitType>LGT_LINE</GraphUnitType>
				<GraphUnitCode>2001</GraphUnitCode>
				<PointList>
					<Point>
						<List.x>
							<Value>-50</Value>
							<Type>TRUE</Type>
						</List.x>
						<List.y>
							<Value>110</Value>
							<Type>TRUE</Type>
						</List.y>
					</Point>
					<Point>
						<List.x>
							<Value>-50</Value>
							<Type>TRUE</Type>
						</List.x>
						<List.y>
							<Value>70</Value>
							<Type>TRUE</Type>
						</List.y>
					</Point>
				</PointList>
				<MapSymbolPen>
					<dwPenStyle>PS_SOLID|PS_ENDCAP_ROUND|PS_JOIN_ROUND|PS_COSMETIC</dwPenStyle>
					<dwPenWidth>12</dwPenWidth>
					<dwStyleCount>0</dwStyleCount>
					<lbColor>RGB(31,26,23)</lbColor>
					<lbHatch>HS_HORIZONTAL</lbHatch>
					<lbStyle>BS_SOLID</lbStyle>
				</MapSymbolPen>
				<BeTensile>FALSE</BeTensile>
			</LGraphUnit>
			<LGraphUnit>
				<GraphUnitType>LGT_LINE</GraphUnitType>
				<GraphUnitCode>2002</GraphUnitCode>
				<PointList>
					<Point>
						<List.x>
							<Value>50</Value>
							<Type>TRUE</Type>
						</List.x>
						<List.y>
							<Value>110</Value>
							<Type>TRUE</Type>
						</List.y>
					</Point>
					<Point>
						<List.x>
							<Value>50</Value>
							<Type>TRUE</Type>
						</List.x>
						<List.y>
							<Value>70</Value>
							<Type>TRUE</Type>
						</List.y>
					</Point>
				</PointList>
				<MapSymbolPen>
					<dwPenStyle>PS_SOLID|PS_ENDCAP_ROUND|PS_JOIN_ROUND|PS_COSMETIC</dwPenStyle>
					<dwPenWidth>12</dwPenWidth>
					<dwStyleCount>0</dwStyleCount>
					<lbColor>RGB(31,26,23)</lbColor>
					<lbHatch>HS_HORIZONTAL</lbHatch>
					<lbStyle>BS_SOLID</lbStyle>
				</MapSymbolPen>
				<BeTensile>FALSE</BeTensile>
			</LGraphUnit>
			<LGraphUnit>
				<GraphUnitType>LGT_LINE</GraphUnitType>
				<GraphUnitCode>2004</GraphUnitCode>
				<PointList>
					<Point>
						<List.x>
							<Value>40</Value>
							<Type>TRUE</Type>
						</List.x>
						<List.y>
							<Value>-80</Value>
							<Type>TRUE</Type>
						</List.y>
					</Point>
					<Point>
						<List.x>
							<Value>74</Value>
							<Type>TRUE</Type>
						</List.x>
						<List.y>
							<Value>-100</Value>
							<Type>TRUE</Type>
						</List.y>
					</Point>
				</PointList>
				<MapSymbolPen>
					<dwPenStyle>PS_SOLID|PS_ENDCAP_ROUND|PS_JOIN_ROUND|PS_COSMETIC</dwPenStyle>
					<dwPenWidth>12</dwPenWidth>
					<dwStyleCount>0</dwStyleCount>
					<lbColor>RGB(31,26,23)</lbColor>
					<lbHatch>HS_HORIZONTAL</lbHatch>
					<lbStyle>BS_SOLID</lbStyle>
				</MapSymbolPen>
				<BeTensile>FALSE</BeTensile>
			</LGraphUnit>
			<LGraphUnit>
				<GraphUnitType>LGT_LINE</GraphUnitType>
				<GraphUnitCode>2005</GraphUnitCode>
				<PointList>
					<Point>
						<List.x>
							<Value>-90</Value>
							<Type>TRUE</Type>
						</List.x>
						<List.y>
							<Value>10</Value>
							<Type>TRUE</Type>
						</List.y>
					</Point>
					<Point>
						<List.x>
							<Value>-124</Value>
							<Type>TRUE</Type>
						</List.x>
						<List.y>
							<Value>-10</Value>
							<Type>TRUE</Type>
						</List.y>
					</Point>
				</PointList>
				<MapSymbolPen>
					<dwPenStyle>PS_SOLID|PS_ENDCAP_ROUND|PS_JOIN_ROUND|PS_COSMETIC</dwPenStyle>
					<dwPenWidth>12</dwPenWidth>
					<dwStyleCount>0</dwStyleCount>
					<lbColor>RGB(31,26,23)</lbColor>
					<lbHatch>HS_HORIZONTAL</lbHatch>
					<lbStyle>BS_SOLID</lbStyle>
				</MapSymbolPen>
				<BeTensile>FALSE</BeTensile>
			</LGraphUnit>
			<LGraphUnit>
				<GraphUnitType>LGT_LINE</GraphUnitType>
				<GraphUnitCode>2006</GraphUnitCode>
				<PointList>
					<Point>
						<List.x>
							<Value>-40</Value>
							<Type>TRUE</Type>
						</List.x>
						<List.y>
							<Value>-80</Value>
							<Type>TRUE</Type>
						</List.y>
					</Point>
					<Point>
						<List.x>
							<Value>-74</Value>
							<Type>TRUE</Type>
						</List.x>
						<List.y>
							<Value>-100</Value>
							<Type>TRUE</Type>
						</List.y>
					</Point>
				</PointList>
				<MapSymbolPen>
					<dwPenStyle>PS_SOLID|PS_ENDCAP_ROUND|PS_JOIN_ROUND|PS_COSMETIC</dwPenStyle>
					<dwPenWidth>12</dwPenWidth>
					<dwStyleCount>0</dwStyleCount>
					<lbColor>RGB(31,26,23)</lbColor>
					<lbHatch>HS_HORIZONTAL</lbHatch>
					<lbStyle>BS_SOLID</lbStyle>
				</MapSymbolPen>
				<BeTensile>FALSE</BeTensile>
			</LGraphUnit>
			<LGraphUnit>
				<GraphUnitType>LGT_LINE</GraphUnitType>
				<GraphUnitCode>2007</GraphUnitCode>
				<PointList>
					<Point>
						<List.x>
							<Value>90</Value>
							<Type>TRUE</Type>
						</List.x>
						<List.y>
							<Value>10</Value>
							<Type>TRUE</Type>
						</List.y>
					</Point>
					<Point>
						<List.x>
							<Value>124</Value>
							<Type>TRUE</Type>
						</List.x>
						<List.y>
							<Value>-10</Value>
							<Type>TRUE</Type>
						</List.y>
					</Point>
				</PointList>
				<MapSymbolPen>
					<dwPenStyle>PS_SOLID|PS_ENDCAP_ROUND|PS_JOIN_ROUND|PS_COSMETIC</dwPenStyle>
					<dwPenWidth>12</dwPenWidth>
					<dwStyleCount>0</dwStyleCount>
					<lbColor>RGB(31,26,23)</lbColor>
					<lbHatch>HS_HORIZONTAL</lbHatch>
					<lbStyle>BS_SOLID</lbStyle>
				</MapSymbolPen>
				<BeTensile>FALSE</BeTensile>
			</LGraphUnit>
			<PGraphUnit>
				<GraphUnitType>PGT_ELLIPSE</GraphUnitType>
				<GraphUnitCode>1000</GraphUnitCode>
				<MapSymbolGeometryProp>
					<pntCentralPointX>
						<Value>0</Value>
						<Type>TRUE</Type>
					</pntCentralPointX>
					<pntCentralPointY>
						<Value>0</Value>
						<Type>TRUE</Type>
					</pntCentralPointY>
					<nLongRadius>10</nLongRadius>
					<nShortRadius>10</nShortRadius>
					<nSideNum>5</nSideNum>
					<nStartAngle>0</nStartAngle>
					<nEndAngle>360</nEndAngle>
				</MapSymbolGeometryProp>
				<MapSymbolPen>
					<dwPenStyle>PS_SOLID|PS_ENDCAP_ROUND|PS_JOIN_ROUND|PS_COSMETIC</dwPenStyle>
					<dwPenWidth>12</dwPenWidth>
					<dwStyleCount>0</dwStyleCount>
					<lbColor>RGB(31,26,23)</lbColor>
					<lbHatch>HS_HORIZONTAL</lbHatch>
					<lbStyle>BS_SOLID</lbStyle>
				</MapSymbolPen>
				<MapSymbolBrush>
					<lbStyle>BS_SOLID</lbStyle>
					<lbColor>RGB(31,26,23)</lbColor>
					<lbHatch>HS_VERTICAL</lbHatch>
					<rgbFillBKColor>RGB(31,26,23)</rgbFillBKColor>
				</MapSymbolBrush>
				<RotateAngle>0</RotateAngle>
				<BeTensile>FALSE</BeTensile>
			</PGraphUnit>
		</PointSymbol>
		<PointSymbol>
			<SymbolName>水准点</SymbolName>
			<SymbolType>POINT_NORMAL</SymbolType>
			<SymbolCode>10003</SymbolCode>
			<RotateAngle>45</RotateAngle>
			<PGraphUnit>
				<GraphUnitType>PGT_ELLIPSE</GraphUnitType>
				<GraphUnitCode>1000</GraphUnitCode>
				<MapSymbolGeometryProp>
					<pntCentralPointX>
						<Value>0</Value>
						<Type>TRUE</Type>
					</pntCentralPointX>
					<pntCentralPointY>
						<Value>0</Value>
						<Type>TRUE</Type>
					</pntCentralPointY>
					<nLongRadius>80</nLongRadius>
					<nShortRadius>80</nShortRadius>
					<nSideNum>5</nSideNum>
					<nStartAngle>0</nStartAngle>
					<nEndAngle>360</nEndAngle>
				</MapSymbolGeometryProp>
				<MapSymbolPen>
					<dwPenStyle>PS_SOLID|PS_ENDCAP_ROUND|PS_JOIN_ROUND|PS_COSMETIC</dwPenStyle>
					<dwPenWidth>12</dwPenWidth>
					<dwStyleCount>0</dwStyleCount>
					<lbColor>RGB(31,26,23)</lbColor>
					<lbHatch>HS_HORIZONTAL</lbHatch>
					<lbStyle>BS_SOLID</lbStyle>
				</MapSymbolPen>
				<MapSymbolBrush>
					<lbStyle>BS_SOLID</lbStyle>
					<lbColor>RGB(255,255,255)</lbColor>
					<lbHatch>HS_VERTICAL</lbHatch>
					<rgbFillBKColor>RGB(255,255,255)</rgbFillBKColor>
				</MapSymbolBrush>
				<RotateAngle>0</RotateAngle>
				<BeTensile>FALSE</BeTensile>
			</PGraphUnit>
			<LGraphUnit>
				<GraphUnitType>LGT_LINE</GraphUnitType>
				<GraphUnitCode>2001</GraphUnitCode>
				<PointList>
					<Point>
						<List.x>
							<Value>58</Value>
							<Type>TRUE</Type>
						</List.x>
						<List.y>
							<Value>-56</Value>
							<Type>TRUE</Type>
						</List.y>
					</Point>
					<Point>
						<List.x>
							<Value>-53</Value>
							<Type>TRUE</Type>
						</List.x>
						<List.y>
							<Value>54</Value>
							<Type>TRUE</Type>
						</List.y>
					</Point>
				</PointList>
				<MapSymbolPen>
					<dwPenStyle>PS_SOLID|PS_ENDCAP_ROUND|PS_JOIN_ROUND|PS_COSMETIC</dwPenStyle>
					<dwPenWidth>12</dwPenWidth>
					<dwStyleCount>0</dwStyleCount>
					<lbColor>RGB(31,26,23)</lbColor>
					<lbHatch>HS_HORIZONTAL</lbHatch>
					<lbStyle>BS_SOLID</lbStyle>
				</MapSymbolPen>
				<BeTensile>FALSE</BeTensile>
			</LGraphUnit>
			<LGraphUnit>
				<GraphUnitType>LGT_LINE</GraphUnitType>
				<GraphUnitCode>2000</GraphUnitCode>
				<PointList>
					<Point>
						<List.x>
							<Value>-55</Value>
							<Type>TRUE</Type>
						</List.x>
						<List.y>
							<Value>-52</Value>
							<Type>TRUE</Type>
						</List.y>
					</Point>
					<Point>
						<List.x>
							<Value>61</Value>
							<Type>TRUE</Type>
						</List.x>
						<List.y>
							<Value>52</Value>
							<Type>TRUE</Type>
						</List.y>
					</Point>
				</PointList>
				<MapSymbolPen>
					<dwPenStyle>PS_SOLID|PS_ENDCAP_ROUND|PS_JOIN_ROUND|PS_COSMETIC</dwPenStyle>
					<dwPenWidth>12</dwPenWidth>
					<dwStyleCount>0</dwStyleCount>
					<lbColor>RGB(31,26,23)</lbColor>
					<lbHatch>HS_HORIZONTAL</lbHatch>
					<lbStyle>BS_SOLID</lbStyle>
				</MapSymbolPen>
				<BeTensile>FALSE</BeTensile>
			</LGraphUnit>
		</PointSymbol>
		<PointSymbol>
			<SymbolName>卫星定位等级点</SymbolName>
			<SymbolType/>
			<SymbolCode>10004</SymbolCode>
			<RotateAngle>0</RotateAngle>
			<PGraphUnit>
				<GraphUnitType>PGT_TRIANGLE_REGULAR</GraphUnitType>
				<GraphUnitCode>1000</GraphUnitCode>
				<MapSymbolGeometryProp>
					<pntCentralPointX>
						<Value>0</Value>
						<Type>TRUE</Type>
					</pntCentralPointX>
					<pntCentralPointY>
						<Value>0</Value>
						<Type>TRUE</Type>
					</pntCentralPointY>
					<nLongRadius>208</nLongRadius>
					<nShortRadius>0</nShortRadius>
					<nSideNum>5</nSideNum>
					<nStartAngle>0</nStartAngle>
					<nEndAngle>360</nEndAngle>
				</MapSymbolGeometryProp>
				<MapSymbolPen>
					<dwPenStyle>PS_SOLID|PS_ENDCAP_ROUND|PS_JOIN_ROUND|PS_COSMETIC</dwPenStyle>
					<dwPenWidth>12</dwPenWidth>
					<dwStyleCount>0</dwStyleCount>
					<lbColor>RGB(31,26,23)</lbColor>
					<lbHatch>HS_HORIZONTAL</lbHatch>
					<lbStyle>BS_SOLID</lbStyle>
				</MapSymbolPen>
				<MapSymbolBrush>
					<lbStyle>BS_SOLID</lbStyle>
					<lbColor>RGB(255,255,255)</lbColor>
					<lbHatch>HS_VERTICAL</lbHatch>
					<rgbFillBKColor>RGB(255,255,255)</rgbFillBKColor>
				</MapSymbolBrush>
				<RotateAngle>0</RotateAngle>
				<BeTensile>FALSE</BeTensile>
			</PGraphUnit>
			<PGraphUnit>
				<GraphUnitType>PGT_ELLIPSE</GraphUnitType>
				<GraphUnitCode>1001</GraphUnitCode>
				<MapSymbolGeometryProp>
					<pntCentralPointX>
						<Value>0</Value>
						<Type>TRUE</Type>
					</pntCentralPointX>
					<pntCentralPointY>
						<Value>0</Value>
						<Type>TRUE</Type>
					</pntCentralPointY>
					<nLongRadius>69</nLongRadius>
					<nShortRadius>69</nShortRadius>
					<nSideNum>5</nSideNum>
					<nStartAngle>0</nStartAngle>
					<nEndAngle>360</nEndAngle>
				</MapSymbolGeometryProp>
				<MapSymbolPen>
					<dwPenStyle>PS_SOLID|PS_ENDCAP_ROUND|PS_JOIN_ROUND|PS_COSMETIC</dwPenStyle>
					<dwPenWidth>12</dwPenWidth>
					<dwStyleCount>0</dwStyleCount>
					<lbColor>RGB(31,26,23)</lbColor>
					<lbHatch>HS_HORIZONTAL</lbHatch>
					<lbStyle>BS_SOLID</lbStyle>
				</MapSymbolPen>
				<MapSymbolBrush>
					<lbStyle>BS_NULL</lbStyle>
					<lbColor>RGB(236,233,216)</lbColor>
					<lbHatch>HS_HORIZONTAL</lbHatch>
					<rgbFillBKColor>RGB(236,233,216)</rgbFillBKColor>
				</MapSymbolBrush>
				<RotateAngle>0</RotateAngle>
				<BeTensile>FALSE</BeTensile>
			</PGraphUnit>
			<PGraphUnit>
				<GraphUnitType>PGT_ELLIPSE</GraphUnitType>
				<GraphUnitCode>1002</GraphUnitCode>
				<MapSymbolGeometryProp>
					<pntCentralPointX>
						<Value>0</Value>
						<Type>TRUE</Type>
					</pntCentralPointX>
					<pntCentralPointY>
						<Value>0</Value>
						<Type>TRUE</Type>
					</pntCentralPointY>
					<nLongRadius>10</nLongRadius>
					<nShortRadius>10</nShortRadius>
					<nSideNum>5</nSideNum>
					<nStartAngle>0</nStartAngle>
					<nEndAngle>360</nEndAngle>
				</MapSymbolGeometryProp>
				<MapSymbolPen>
					<dwPenStyle>PS_SOLID|PS_ENDCAP_ROUND|PS_JOIN_ROUND|PS_COSMETIC</dwPenStyle>
					<dwPenWidth>12</dwPenWidth>
					<dwStyleCount>0</dwStyleCount>
					<lbColor>RGB(31,26,23)</lbColor>
					<lbHatch>HS_HORIZONTAL</lbHatch>
					<lbStyle>BS_SOLID</lbStyle>
				</MapSymbolPen>
				<MapSymbolBrush>
					<lbStyle>BS_SOLID</lbStyle>
					<lbColor>RGB(31,26,23)</lbColor>
					<lbHatch>HS_VERTICAL</lbHatch>
					<rgbFillBKColor>RGB(31,26,23)</rgbFillBKColor>
				</MapSymbolBrush>
				<RotateAngle>0</RotateAngle>
				<BeTensile>FALSE</BeTensile>
			</PGraphUnit>
		</PointSymbol>
		<PointSymbol>
			<SymbolName>倒虹吸左</SymbolName>
			<SymbolType/>
			<SymbolCode>10005</SymbolCode>
			<RotateAngle>0</RotateAngle>
			<LGraphUnit>
				<GraphUnitType>LGT_LINE</GraphUnitType>
				<GraphUnitCode>2000</GraphUnitCode>
				<PointList>
					<Point>
						<List.x>
							<Value>-50</Value>
							<Type>TRUE</Type>
						</List.x>
						<List.y>
							<Value>60</Value>
							<Type>TRUE</Type>
						</List.y>
					</Point>
					<Point>
						<List.x>
							<Value>0</Value>
							<Type>TRUE</Type>
						</List.x>
						<List.y>
							<Value>60</Value>
							<Type>TRUE</Type>
						</List.y>
					</Point>
					<Point>
						<List.x>
							<Value>0</Value>
							<Type>TRUE</Type>
						</List.x>
						<List.y>
							<Value>-60</Value>
							<Type>TRUE</Type>
						</List.y>
					</Point>
					<Point>
						<List.x>
							<Value>-50</Value>
							<Type>TRUE</Type>
						</List.x>
						<List.y>
							<Value>-60</Value>
							<Type>TRUE</Type>
						</List.y>
					</Point>
				</PointList>
				<MapSymbolPen>
					<dwPenStyle>PS_SOLID|PS_ENDCAP_ROUND|PS_JOIN_ROUND|PS_COSMETIC</dwPenStyle>
					<dwPenWidth>12</dwPenWidth>
					<dwStyleCount>0</dwStyleCount>
					<lbColor>RGB(31,26,23)</lbColor>
					<lbHatch>HS_HORIZONTAL</lbHatch>
					<lbStyle>BS_SOLID</lbStyle>
				</MapSymbolPen>
				<BeTensile>FALSE</BeTensile>
			</LGraphUnit>
		</PointSymbol>
		<PointSymbol>
			<SymbolName>水库泄洪洞、出水口</SymbolName>
			<SymbolType>POINT_NORMAL</SymbolType>
			<SymbolCode>10006</SymbolCode>
			<RotateAngle>270</RotateAngle>
			<LGraphUnit>
				<GraphUnitType>LGT_LINE</GraphUnitType>
				<GraphUnitCode>2000</GraphUnitCode>
				<PointList>
					<Point>
						<List.x>
							<Value>69</Value>
							<Type>TRUE</Type>
						</List.x>
						<List.y>
							<Value>39</Value>
							<Type>TRUE</Type>
						</List.y>
					</Point>
					<Point>
						<List.x>
							<Value>-2</Value>
							<Type>TRUE</Type>
						</List.x>
						<List.y>
							<Value>0</Value>
							<Type>TRUE</Type>
						</List.y>
					</Point>
					<Point>
						<List.x>
							<Value>67</Value>
							<Type>TRUE</Type>
						</List.x>
						<List.y>
							<Value>-41</Value>
							<Type>TRUE</Type>
						</List.y>
					</Point>
				</PointList>
				<MapSymbolPen>
					<dwPenStyle>PS_SOLID|PS_ENDCAP_ROUND|PS_JOIN_ROUND|PS_COSMETIC</dwPenStyle>
					<dwPenWidth>12</dwPenWidth>
					<dwStyleCount>0</dwStyleCount>
					<lbColor>RGB(0,147,221)</lbColor>
					<lbHatch>HS_HORIZONTAL</lbHatch>
					<lbStyle>BS_SOLID</lbStyle>
				</MapSymbolPen>
				<BeTensile>FALSE</BeTensile>
			</LGraphUnit>
		</PointSymbol>
		<PointSymbol>
			<SymbolName>地下河段出入口左</SymbolName>
			<SymbolType/>
			<SymbolCode>10007</SymbolCode>
			<RotateAngle>0</RotateAngle>
			<PGraphUnit>
				<GraphUnitType>PGT_ARC</GraphUnitType>
				<GraphUnitCode>1001</GraphUnitCode>
				<MapSymbolGeometryProp>
					<pntCentralPointX>
						<Value>0</Value>
						<Type>TRUE</Type>
					</pntCentralPointX>
					<pntCentralPointY>
						<Value>-80</Value>
						<Type>TRUE</Type>
					</pntCentralPointY>
					<nLongRadius>80</nLongRadius>
					<nShortRadius>80</nShortRadius>
					<nSideNum>5</nSideNum>
					<nStartAngle>0</nStartAngle>
					<nEndAngle>180</nEndAngle>
				</MapSymbolGeometryProp>
				<MapSymbolPen>
					<dwPenStyle>PS_SOLID|PS_ENDCAP_ROUND|PS_JOIN_ROUND|PS_COSMETIC</dwPenStyle>
					<dwPenWidth>12</dwPenWidth>
					<dwStyleCount>0</dwStyleCount>
					<lbColor>RGB(0,147,221)</lbColor>
					<lbHatch>HS_HORIZONTAL</lbHatch>
					<lbStyle>BS_SOLID</lbStyle>
				</MapSymbolPen>
				<MapSymbolBrush>
					<lbStyle>BS_NULL</lbStyle>
					<lbColor>RGB(212,208,200)</lbColor>
					<lbHatch>HS_HORIZONTAL</lbHatch>
					<rgbFillBKColor>RGB(212,208,200)</rgbFillBKColor>
				</MapSymbolBrush>
				<RotateAngle>270</RotateAngle>
				<BeTensile>FALSE</BeTensile>
			</PGraphUnit>
		</PointSymbol>
		<PointSymbol>
			<SymbolName>沙（填充面）</SymbolName>
			<SymbolType>POINT_NORMAL</SymbolType>
			<SymbolCode>10008</SymbolCode>
			<RotateAngle>0</RotateAngle>
			<PGraphUnit>
				<GraphUnitType>PGT_ELLIPSE</GraphUnitType>
				<GraphUnitCode>1000</GraphUnitCode>
				<MapSymbolGeometryProp>
					<pntCentralPointX>
						<Value>0</Value>
						<Type>TRUE</Type>
					</pntCentralPointX>
					<pntCentralPointY>
						<Value>0</Value>
						<Type>TRUE</Type>
					</pntCentralPointY>
					<nLongRadius>10</nLongRadius>
					<nShortRadius>10</nShortRadius>
					<nSideNum>5</nSideNum>
					<nStartAngle>0</nStartAngle>
					<nEndAngle>360</nEndAngle>
				</MapSymbolGeometryProp>
				<MapSymbolPen>
					<dwPenStyle>PS_SOLID|PS_ENDCAP_ROUND|PS_JOIN_ROUND|PS_COSMETIC</dwPenStyle>
					<dwPenWidth>12</dwPenWidth>
					<dwStyleCount>0</dwStyleCount>
					<lbColor>RGB(76,76,76)</lbColor>
					<lbHatch>HS_HORIZONTAL</lbHatch>
					<lbStyle>BS_SOLID</lbStyle>
				</MapSymbolPen>
				<MapSymbolBrush>
					<lbStyle>BS_SOLID</lbStyle>
					<lbColor>RGB(76,76,76)</lbColor>
					<lbHatch>HS_VERTICAL</lbHatch>
					<rgbFillBKColor>RGB(76,76,76)</rgbFillBKColor>
				</MapSymbolBrush>
				<RotateAngle>0</RotateAngle>
				<BeTensile>FALSE</BeTensile>
			</PGraphUnit>
		</PointSymbol>
		<PointSymbol>
			<SymbolName>沙砾（填充面）</SymbolName>
			<SymbolType/>
			<SymbolCode>10009</SymbolCode>
			<RotateAngle>0</RotateAngle>
			<AGraphUnit>
				<GraphUnitType>AGT_LINE</GraphUnitType>
				<GraphUnitCode>3000</GraphUnitCode>
				<PointList>
					<Point>
						<List.x>
							<Value>0</Value>
							<Type>TRUE</Type>
						</List.x>
						<List.y>
							<Value>90</Value>
							<Type>TRUE</Type>
						</List.y>
					</Point>
					<Point>
						<List.x>
							<Value>0</Value>
							<Type>TRUE</Type>
						</List.x>
						<List.y>
							<Value>0</Value>
							<Type>TRUE</Type>
						</List.y>
					</Point>
					<Point>
						<List.x>
							<Value>50</Value>
							<Type>TRUE</Type>
						</List.x>
						<List.y>
							<Value>0</Value>
							<Type>TRUE</Type>
						</List.y>
					</Point>
					<Point>
						<List.x>
							<Value>0</Value>
							<Type>TRUE</Type>
						</List.x>
						<List.y>
							<Value>90</Value>
							<Type>TRUE</Type>
						</List.y>
					</Point>
				</PointList>
				<MapSymbolPen>
					<dwPenStyle>PS_NULL</dwPenStyle>
					<dwPenWidth>12</dwPenWidth>
					<dwStyleCount>0</dwStyleCount>
					<lbColor>RGB(31,26,23)</lbColor>
					<lbHatch>HS_HORIZONTAL</lbHatch>
					<lbStyle>BS_SOLID</lbStyle>
				</MapSymbolPen>
				<MapSymbolBrush>
					<lbStyle>BS_SOLID</lbStyle>
					<lbColor>RGB(96,93,92)</lbColor>
					<lbHatch>HS_HORIZONTAL</lbHatch>
					<rgbFillBKColor>RGB(96,93,92)</rgbFillBKColor>
				</MapSymbolBrush>
				<BeTensile>FALSE</BeTensile>
			</AGraphUnit>
		</PointSymbol>
		<PointSymbol>
			<SymbolName>砾石（填充面）</SymbolName>
			<SymbolType/>
			<SymbolCode>10010</SymbolCode>
			<RotateAngle>0</RotateAngle>
			<PGraphUnit>
				<GraphUnitType>PGT_TRIANGLE_ISOSCELES</GraphUnitType>
				<GraphUnitCode>1000</GraphUnitCode>
				<MapSymbolGeometryProp>
					<pntCentralPointX>
						<Value>0</Value>
						<Type>TRUE</Type>
					</pntCentralPointX>
					<pntCentralPointY>
						<Value>0</Value>
						<Type>TRUE</Type>
					</pntCentralPointY>
					<nLongRadius>90</nLongRadius>
					<nShortRadius>25</nShortRadius>
					<nSideNum>5</nSideNum>
					<nStartAngle>0</nStartAngle>
					<nEndAngle>360</nEndAngle>
				</MapSymbolGeometryProp>
				<MapSymbolPen>
					<dwPenStyle>PS_NULL</dwPenStyle>
					<dwPenWidth>10</dwPenWidth>
					<dwStyleCount>0</dwStyleCount>
					<lbColor>RGB(31,26,23)</lbColor>
					<lbHatch>HS_HORIZONTAL</lbHatch>
					<lbStyle>BS_SOLID</lbStyle>
				</MapSymbolPen>
				<MapSymbolBrush>
					<lbStyle>BS_SOLID</lbStyle>
					<lbColor>RGB(96,93,92)</lbColor>
					<lbHatch>HS_VERTICAL</lbHatch>
					<rgbFillBKColor>RGB(96,93,92)</rgbFillBKColor>
				</MapSymbolBrush>
				<RotateAngle>0</RotateAngle>
				<BeTensile>FALSE</BeTensile>
			</PGraphUnit>
		</PointSymbol>
		<PointSymbol>
			<SymbolName>沙泥（填充面）</SymbolName>
			<SymbolType>POINT_NORMAL</SymbolType>
			<SymbolCode>10011</SymbolCode>
			<RotateAngle>0</RotateAngle>
			<LGraphUnit>
				<GraphUnitType>LGT_LINE</GraphUnitType>
				<GraphUnitCode>2000</GraphUnitCode>
				<PointList>
					<Point>
						<List.x>
							<Value>0</Value>
							<Type>TRUE</Type>
						</List.x>
						<List.y>
							<Value>0</Value>
							<Type>TRUE</Type>
						</List.y>
					</Point>
					<Point>
						<List.x>
							<Value>480</Value>
							<Type>TRUE</Type>
						</List.x>
						<List.y>
							<Value>0</Value>
							<Type>TRUE</Type>
						</List.y>
					</Point>
				</PointList>
				<MapSymbolPen>
					<dwPenStyle>PS_USERSTYLE|PS_ENDCAP_FLAT|PS_JOIN_ROUND|PS_GEOMETRIC</dwPenStyle>
					<dwPenWidth>12</dwPenWidth>
					<dwStyleCount>2</dwStyleCount>
					<lbColor>RGB(96,93,92)</lbColor>
					<lbHatch>HS_HORIZONTAL</lbHatch>
					<lbStyle>BS_SOLID</lbStyle>
					<lpStyle0>240</lpStyle0>
					<lpStyle1>240</lpStyle1>
				</MapSymbolPen>
				<BeTensile>FALSE</BeTensile>
			</LGraphUnit>
		</PointSymbol>
		<PointSymbol>
			<SymbolName>红树林（填充面）</SymbolName>
			<SymbolType/>
			<SymbolCode>10012</SymbolCode>
			<RotateAngle>0</RotateAngle>
			<PGraphUnit>
				<GraphUnitType>PGT_ELLIPSE</GraphUnitType>
				<GraphUnitCode>1000</GraphUnitCode>
				<MapSymbolGeometryProp>
					<pntCentralPointX>
						<Value>0</Value>
						<Type>TRUE</Type>
					</pntCentralPointX>
					<pntCentralPointY>
						<Value>0</Value>
						<Type>TRUE</Type>
					</pntCentralPointY>
					<nLongRadius>40</nLongRadius>
					<nShortRadius>40</nShortRadius>
					<nSideNum>5</nSideNum>
					<nStartAngle>0</nStartAngle>
					<nEndAngle>360</nEndAngle>
				</MapSymbolGeometryProp>
				<MapSymbolPen>
					<dwPenStyle>PS_SOLID|PS_ENDCAP_ROUND|PS_JOIN_ROUND|PS_COSMETIC</dwPenStyle>
					<dwPenWidth>12</dwPenWidth>
					<dwStyleCount>0</dwStyleCount>
					<lbColor>RGB(0,146,63)</lbColor>
					<lbHatch>HS_HORIZONTAL</lbHatch>
					<lbStyle>BS_SOLID</lbStyle>
				</MapSymbolPen>
				<MapSymbolBrush>
					<lbStyle>BS_NULL</lbStyle>
					<lbColor>RGB(212,208,200)</lbColor>
					<lbHatch>HS_HORIZONTAL</lbHatch>
					<rgbFillBKColor>RGB(212,208,200)</rgbFillBKColor>
				</MapSymbolBrush>
				<RotateAngle>0</RotateAngle>
				<BeTensile>FALSE</BeTensile>
			</PGraphUnit>
		</PointSymbol>
		<PointSymbol>
			<SymbolName>贝类（填充面）</SymbolName>
			<SymbolType>POINT_NORMAL</SymbolType>
			<SymbolCode>10013</SymbolCode>
			<RotateAngle>0</RotateAngle>
			<AGraphUnit>
				<GraphUnitType>AGT_LINE</GraphUnitType>
				<GraphUnitCode>3000</GraphUnitCode>
				<PointList>
					<Point>
						<List.x>
							<Value>-50</Value>
							<Type>TRUE</Type>
						</List.x>
						<List.y>
							<Value>80</Value>
							<Type>TRUE</Type>
						</List.y>
					</Point>
					<Point>
						<List.x>
							<Value>0</Value>
							<Type>TRUE</Type>
						</List.x>
						<List.y>
							<Value>80</Value>
							<Type>TRUE</Type>
						</List.y>
					</Point>
					<Point>
						<List.x>
							<Value>0</Value>
							<Type>TRUE</Type>
						</List.x>
						<List.y>
							<Value>-30</Value>
							<Type>TRUE</Type>
						</List.y>
					</Point>
					<Point>
						<List.x>
							<Value>40</Value>
							<Type>TRUE</Type>
						</List.x>
						<List.y>
							<Value>-30</Value>
							<Type>TRUE</Type>
						</List.y>
					</Point>
					<Point>
						<List.x>
							<Value>40</Value>
							<Type>TRUE</Type>
						</List.x>
						<List.y>
							<Value>-80</Value>
							<Type>TRUE</Type>
						</List.y>
					</Point>
					<Point>
						<List.x>
							<Value>-10</Value>
							<Type>TRUE</Type>
						</List.x>
						<List.y>
							<Value>-80</Value>
							<Type>TRUE</Type>
						</List.y>
					</Point>
					<Point>
						<List.x>
							<Value>-10</Value>
							<Type>TRUE</Type>
						</List.x>
						<List.y>
							<Value>30</Value>
							<Type>TRUE</Type>
						</List.y>
					</Point>
					<Point>
						<List.x>
							<Value>-50</Value>
							<Type>TRUE</Type>
						</List.x>
						<List.y>
							<Value>30</Value>
							<Type>TRUE</Type>
						</List.y>
					</Point>
					<Point>
						<List.x>
							<Value>-50</Value>
							<Type>TRUE</Type>
						</List.x>
						<List.y>
							<Value>80</Value>
							<Type>TRUE</Type>
						</List.y>
					</Point>
				</PointList>
				<MapSymbolPen>
					<dwPenStyle>PS_SOLID|PS_ENDCAP_ROUND|PS_JOIN_ROUND|PS_COSMETIC</dwPenStyle>
					<dwPenWidth>12</dwPenWidth>
					<dwStyleCount>0</dwStyleCount>
					<lbColor>RGB(96,93,92)</lbColor>
					<lbHatch>HS_HORIZONTAL</lbHatch>
					<lbStyle>BS_SOLID</lbStyle>
				</MapSymbolPen>
				<MapSymbolBrush>
					<lbStyle>BS_SOLID</lbStyle>
					<lbColor>RGB(96,93,92)</lbColor>
					<lbHatch>HS_HORIZONTAL</lbHatch>
					<rgbFillBKColor>RGB(96,93,92)</rgbFillBKColor>
				</MapSymbolBrush>
				<BeTensile>FALSE</BeTensile>
			</AGraphUnit>
		</PointSymbol>
		<PointSymbol>
			<SymbolName>单个明礁</SymbolName>
			<SymbolType>POINT_NORMAL</SymbolType>
			<SymbolCode>10014</SymbolCode>
			<RotateAngle>0</RotateAngle>
			<LGraphUnit>
				<GraphUnitType>LGT_LINE</GraphUnitType>
				<GraphUnitCode>2000</GraphUnitCode>
				<PointList>
					<Point>
						<List.x>
							<Value>1</Value>
							<Type>TRUE</Type>
						</List.x>
						<List.y>
							<Value>0</Value>
							<Type>TRUE</Type>
						</List.y>
					</Point>
					<Point>
						<List.x>
							<Value>1</Value>
							<Type>TRUE</Type>
						</List.x>
						<List.y>
							<Value>160</Value>
							<Type>TRUE</Type>
						</List.y>
					</Point>
				</PointList>
				<MapSymbolPen>
					<dwPenStyle>PS_USERSTYLE|PS_ENDCAP_FLAT|PS_JOIN_ROUND|PS_GEOMETRIC</dwPenStyle>
					<dwPenWidth>30</dwPenWidth>
					<dwStyleCount>2</dwStyleCount>
					<lbColor>RGB(96,93,92)</lbColor>
					<lbHatch>HS_HORIZONTAL</lbHatch>
					<lbStyle>BS_SOLID</lbStyle>
					<lpStyle0>160</lpStyle0>
					<lpStyle1>0</lpStyle1>
				</MapSymbolPen>
				<BeTensile>FALSE</BeTensile>
			</LGraphUnit>
			<LGraphUnit>
				<GraphUnitType>LGT_LINE</GraphUnitType>
				<GraphUnitCode>2001</GraphUnitCode>
				<PointList>
					<Point>
						<List.x>
							<Value>-70</Value>
							<Type>TRUE</Type>
						</List.x>
						<List.y>
							<Value>0</Value>
							<Type>TRUE</Type>
						</List.y>
					</Point>
					<Point>
						<List.x>
							<Value>70</Value>
							<Type>TRUE</Type>
						</List.x>
						<List.y>
							<Value>0</Value>
							<Type>TRUE</Type>
						</List.y>
					</Point>
				</PointList>
				<MapSymbolPen>
					<dwPenStyle>PS_USERSTYLE|PS_ENDCAP_FLAT|PS_JOIN_ROUND|PS_GEOMETRIC</dwPenStyle>
					<dwPenWidth>30</dwPenWidth>
					<dwStyleCount>2</dwStyleCount>
					<lbColor>RGB(96,93,92)</lbColor>
					<lbHatch>HS_HORIZONTAL</lbHatch>
					<lbStyle>BS_SOLID</lbStyle>
					<lpStyle0>80</lpStyle0>
					<lpStyle1>0</lpStyle1>
				</MapSymbolPen>
				<BeTensile>FALSE</BeTensile>
			</LGraphUnit>
		</PointSymbol>
		<PointSymbol>
			<SymbolName>明礁（丛礁）</SymbolName>
			<SymbolType>POINT_NORMAL</SymbolType>
			<SymbolCode>10015</SymbolCode>
			<RotateAngle>0</RotateAngle>
			<LGraphUnit>
				<GraphUnitType>LGT_LINE</GraphUnitType>
				<GraphUnitCode>2000</GraphUnitCode>
				<PointList>
					<Point>
						<List.x>
							<Value>103</Value>
							<Type>TRUE</Type>
						</List.x>
						<List.y>
							<Value>21</Value>
							<Type>TRUE</Type>
						</List.y>
					</Point>
					<Point>
						<List.x>
							<Value>103</Value>
							<Type>TRUE</Type>
						</List.x>
						<List.y>
							<Value>181</Value>
							<Type>TRUE</Type>
						</List.y>
					</Point>
				</PointList>
				<MapSymbolPen>
					<dwPenStyle>PS_USERSTYLE|PS_ENDCAP_FLAT|PS_JOIN_ROUND|PS_GEOMETRIC</dwPenStyle>
					<dwPenWidth>30</dwPenWidth>
					<dwStyleCount>2</dwStyleCount>
					<lbColor>RGB(96,93,92)</lbColor>
					<lbHatch>HS_HORIZONTAL</lbHatch>
					<lbStyle>BS_SOLID</lbStyle>
					<lpStyle0>160</lpStyle0>
					<lpStyle1>0</lpStyle1>
				</MapSymbolPen>
				<BeTensile>FALSE</BeTensile>
			</LGraphUnit>
			<LGraphUnit>
				<GraphUnitType>LGT_LINE</GraphUnitType>
				<GraphUnitCode>2002</GraphUnitCode>
				<PointList>
					<Point>
						<List.x>
							<Value>-70</Value>
							<Type>TRUE</Type>
						</List.x>
						<List.y>
							<Value>-190</Value>
							<Type>TRUE</Type>
						</List.y>
					</Point>
					<Point>
						<List.x>
							<Value>70</Value>
							<Type>TRUE</Type>
						</List.x>
						<List.y>
							<Value>-190</Value>
							<Type>TRUE</Type>
						</List.y>
					</Point>
				</PointList>
				<MapSymbolPen>
					<dwPenStyle>PS_USERSTYLE|PS_ENDCAP_FLAT|PS_JOIN_ROUND|PS_GEOMETRIC</dwPenStyle>
					<dwPenWidth>30</dwPenWidth>
					<dwStyleCount>2</dwStyleCount>
					<lbColor>RGB(96,93,92)</lbColor>
					<lbHatch>HS_HORIZONTAL</lbHatch>
					<lbStyle>BS_SOLID</lbStyle>
					<lpStyle0>80</lpStyle0>
					<lpStyle1>0</lpStyle1>
				</MapSymbolPen>
				<BeTensile>FALSE</BeTensile>
			</LGraphUnit>
			<LGraphUnit>
				<GraphUnitType>LGT_LINE</GraphUnitType>
				<GraphUnitCode>2004</GraphUnitCode>
				<PointList>
					<Point>
						<List.x>
							<Value>-109</Value>
							<Type>TRUE</Type>
						</List.x>
						<List.y>
							<Value>34</Value>
							<Type>TRUE</Type>
						</List.y>
					</Point>
					<Point>
						<List.x>
							<Value>-109</Value>
							<Type>TRUE</Type>
						</List.x>
						<List.y>
							<Value>194</Value>
							<Type>TRUE</Type>
						</List.y>
					</Point>
				</PointList>
				<MapSymbolPen>
					<dwPenStyle>PS_USERSTYLE|PS_ENDCAP_FLAT|PS_JOIN_ROUND|PS_GEOMETRIC</dwPenStyle>
					<dwPenWidth>30</dwPenWidth>
					<dwStyleCount>2</dwStyleCount>
					<lbColor>RGB(96,93,92)</lbColor>
					<lbHatch>HS_HORIZONTAL</lbHatch>
					<lbStyle>BS_SOLID</lbStyle>
					<lpStyle0>160</lpStyle0>
					<lpStyle1>0</lpStyle1>
				</MapSymbolPen>
				<BeTensile>FALSE</BeTensile>
			</LGraphUnit>
			<LGraphUnit>
				<GraphUnitType>LGT_LINE</GraphUnitType>
				<GraphUnitCode>2005</GraphUnitCode>
				<PointList>
					<Point>
						<List.x>
							<Value>0</Value>
							<Type>TRUE</Type>
						</List.x>
						<List.y>
							<Value>-190</Value>
							<Type>TRUE</Type>
						</List.y>
					</Point>
					<Point>
						<List.x>
							<Value>-1</Value>
							<Type>TRUE</Type>
						</List.x>
						<List.y>
							<Value>-39</Value>
							<Type>TRUE</Type>
						</List.y>
					</Point>
				</PointList>
				<MapSymbolPen>
					<dwPenStyle>PS_USERSTYLE|PS_ENDCAP_FLAT|PS_JOIN_ROUND|PS_GEOMETRIC</dwPenStyle>
					<dwPenWidth>30</dwPenWidth>
					<dwStyleCount>2</dwStyleCount>
					<lbColor>RGB(96,93,92)</lbColor>
					<lbHatch>HS_HORIZONTAL</lbHatch>
					<lbStyle>BS_SOLID</lbStyle>
					<lpStyle0>160</lpStyle0>
					<lpStyle1>0</lpStyle1>
				</MapSymbolPen>
				<BeTensile>FALSE</BeTensile>
			</LGraphUnit>
			<LGraphUnit>
				<GraphUnitType>LGT_LINE</GraphUnitType>
				<GraphUnitCode>2006</GraphUnitCode>
				<PointList>
					<Point>
						<List.x>
							<Value>30</Value>
							<Type>TRUE</Type>
						</List.x>
						<List.y>
							<Value>20</Value>
							<Type>TRUE</Type>
						</List.y>
					</Point>
					<Point>
						<List.x>
							<Value>170</Value>
							<Type>TRUE</Type>
						</List.x>
						<List.y>
							<Value>20</Value>
							<Type>TRUE</Type>
						</List.y>
					</Point>
				</PointList>
				<MapSymbolPen>
					<dwPenStyle>PS_USERSTYLE|PS_ENDCAP_FLAT|PS_JOIN_ROUND|PS_GEOMETRIC</dwPenStyle>
					<dwPenWidth>30</dwPenWidth>
					<dwStyleCount>2</dwStyleCount>
					<lbColor>RGB(96,93,92)</lbColor>
					<lbHatch>HS_HORIZONTAL</lbHatch>
					<lbStyle>BS_SOLID</lbStyle>
					<lpStyle0>80</lpStyle0>
					<lpStyle1>0</lpStyle1>
				</MapSymbolPen>
				<BeTensile>FALSE</BeTensile>
			</LGraphUnit>
			<LGraphUnit>
				<GraphUnitType>LGT_LINE</GraphUnitType>
				<GraphUnitCode>2007</GraphUnitCode>
				<PointList>
					<Point>
						<List.x>
							<Value>-180</Value>
							<Type>TRUE</Type>
						</List.x>
						<List.y>
							<Value>30</Value>
							<Type>TRUE</Type>
						</List.y>
					</Point>
					<Point>
						<List.x>
							<Value>-40</Value>
							<Type>TRUE</Type>
						</List.x>
						<List.y>
							<Value>30</Value>
							<Type>TRUE</Type>
						</List.y>
					</Point>
				</PointList>
				<MapSymbolPen>
					<dwPenStyle>PS_USERSTYLE|PS_ENDCAP_FLAT|PS_JOIN_ROUND|PS_GEOMETRIC</dwPenStyle>
					<dwPenWidth>30</dwPenWidth>
					<dwStyleCount>2</dwStyleCount>
					<lbColor>RGB(96,93,92)</lbColor>
					<lbHatch>HS_HORIZONTAL</lbHatch>
					<lbStyle>BS_SOLID</lbStyle>
					<lpStyle0>80</lpStyle0>
					<lpStyle1>0</lpStyle1>
				</MapSymbolPen>
				<BeTensile>FALSE</BeTensile>
			</LGraphUnit>
		</PointSymbol>
		<PointSymbol>
			<SymbolName>单个暗礁</SymbolName>
			<SymbolType/>
			<SymbolCode>10016</SymbolCode>
			<RotateAngle>0</RotateAngle>
			<AGraphUnit>
				<GraphUnitType>AGT_LINE</GraphUnitType>
				<GraphUnitCode>3000</GraphUnitCode>
				<PointList>
					<Point>
						<List.x>
							<Value>1</Value>
							<Type>TRUE</Type>
						</List.x>
						<List.y>
							<Value>35</Value>
							<Type>TRUE</Type>
						</List.y>
					</Point>
					<Point>
						<List.x>
							<Value>-11</Value>
							<Type>TRUE</Type>
						</List.x>
						<List.y>
							<Value>48</Value>
							<Type>TRUE</Type>
						</List.y>
					</Point>
					<Point>
						<List.x>
							<Value>-15</Value>
							<Type>TRUE</Type>
						</List.x>
						<List.y>
							<Value>61</Value>
							<Type>TRUE</Type>
						</List.y>
					</Point>
					<Point>
						<List.x>
							<Value>-15</Value>
							<Type>TRUE</Type>
						</List.x>
						<List.y>
							<Value>84</Value>
							<Type>TRUE</Type>
						</List.y>
					</Point>
					<Point>
						<List.x>
							<Value>-7</Value>
							<Type>TRUE</Type>
						</List.x>
						<List.y>
							<Value>111</Value>
							<Type>TRUE</Type>
						</List.y>
					</Point>
					<Point>
						<List.x>
							<Value>13</Value>
							<Type>TRUE</Type>
						</List.x>
						<List.y>
							<Value>137</Value>
							<Type>TRUE</Type>
						</List.y>
					</Point>
					<Point>
						<List.x>
							<Value>13</Value>
							<Type>TRUE</Type>
						</List.x>
						<List.y>
							<Value>142</Value>
							<Type>TRUE</Type>
						</List.y>
					</Point>
					<Point>
						<List.x>
							<Value>36</Value>
							<Type>TRUE</Type>
						</List.x>
						<List.y>
							<Value>149</Value>
							<Type>TRUE</Type>
						</List.y>
					</Point>
					<Point>
						<List.x>
							<Value>67</Value>
							<Type>TRUE</Type>
						</List.x>
						<List.y>
							<Value>141</Value>
							<Type>TRUE</Type>
						</List.y>
					</Point>
					<Point>
						<List.x>
							<Value>78</Value>
							<Type>TRUE</Type>
						</List.x>
						<List.y>
							<Value>118</Value>
							<Type>TRUE</Type>
						</List.y>
					</Point>
					<Point>
						<List.x>
							<Value>72</Value>
							<Type>TRUE</Type>
						</List.x>
						<List.y>
							<Value>91</Value>
							<Type>TRUE</Type>
						</List.y>
					</Point>
					<Point>
						<List.x>
							<Value>57</Value>
							<Type>TRUE</Type>
						</List.x>
						<List.y>
							<Value>66</Value>
							<Type>TRUE</Type>
						</List.y>
					</Point>
					<Point>
						<List.x>
							<Value>40</Value>
							<Type>TRUE</Type>
						</List.x>
						<List.y>
							<Value>44</Value>
							<Type>TRUE</Type>
						</List.y>
					</Point>
					<Point>
						<List.x>
							<Value>59</Value>
							<Type>TRUE</Type>
						</List.x>
						<List.y>
							<Value>72</Value>
							<Type>TRUE</Type>
						</List.y>
					</Point>
					<Point>
						<List.x>
							<Value>72</Value>
							<Type>TRUE</Type>
						</List.x>
						<List.y>
							<Value>91</Value>
							<Type>TRUE</Type>
						</List.y>
					</Point>
					<Point>
						<List.x>
							<Value>81</Value>
							<Type>TRUE</Type>
						</List.x>
						<List.y>
							<Value>103</Value>
							<Type>TRUE</Type>
						</List.y>
					</Point>
					<Point>
						<List.x>
							<Value>106</Value>
							<Type>TRUE</Type>
						</List.x>
						<List.y>
							<Value>111</Value>
							<Type>TRUE</Type>
						</List.y>
					</Point>
					<Point>
						<List.x>
							<Value>134</Value>
							<Type>TRUE</Type>
						</List.x>
						<List.y>
							<Value>111</Value>
							<Type>TRUE</Type>
						</List.y>
					</Point>
					<Point>
						<List.x>
							<Value>152</Value>
							<Type>TRUE</Type>
						</List.x>
						<List.y>
							<Value>101</Value>
							<Type>TRUE</Type>
						</List.y>
					</Point>
					<Point>
						<List.x>
							<Value>154</Value>
							<Type>TRUE</Type>
						</List.x>
						<List.y>
							<Value>75</Value>
							<Type>TRUE</Type>
						</List.y>
					</Point>
					<Point>
						<List.x>
							<Value>146</Value>
							<Type>TRUE</Type>
						</List.x>
						<List.y>
							<Value>52</Value>
							<Type>TRUE</Type>
						</List.y>
					</Point>
					<Point>
						<List.x>
							<Value>121</Value>
							<Type>TRUE</Type>
						</List.x>
						<List.y>
							<Value>39</Value>
							<Type>TRUE</Type>
						</List.y>
					</Point>
					<Point>
						<List.x>
							<Value>98</Value>
							<Type>TRUE</Type>
						</List.x>
						<List.y>
							<Value>38</Value>
							<Type>TRUE</Type>
						</List.y>
					</Point>
					<Point>
						<List.x>
							<Value>68</Value>
							<Type>TRUE</Type>
						</List.x>
						<List.y>
							<Value>37</Value>
							<Type>TRUE</Type>
						</List.y>
					</Point>
					<Point>
						<List.x>
							<Value>84</Value>
							<Type>TRUE</Type>
						</List.x>
						<List.y>
							<Value>34</Value>
							<Type>TRUE</Type>
						</List.y>
					</Point>
					<Point>
						<List.x>
							<Value>103</Value>
							<Type>TRUE</Type>
						</List.x>
						<List.y>
							<Value>40</Value>
							<Type>TRUE</Type>
						</List.y>
					</Point>
					<Point>
						<List.x>
							<Value>125</Value>
							<Type>TRUE</Type>
						</List.x>
						<List.y>
							<Value>40</Value>
							<Type>TRUE</Type>
						</List.y>
					</Point>
					<Point>
						<List.x>
							<Value>163</Value>
							<Type>TRUE</Type>
						</List.x>
						<List.y>
							<Value>33</Value>
							<Type>TRUE</Type>
						</List.y>
					</Point>
					<Point>
						<List.x>
							<Value>178</Value>
							<Type>TRUE</Type>
						</List.x>
						<List.y>
							<Value>18</Value>
							<Type>TRUE</Type>
						</List.y>
					</Point>
					<Point>
						<List.x>
							<Value>181</Value>
							<Type>TRUE</Type>
						</List.x>
						<List.y>
							<Value>2</Value>
							<Type>TRUE</Type>
						</List.y>
					</Point>
					<Point>
						<List.x>
							<Value>176</Value>
							<Type>TRUE</Type>
						</List.x>
						<List.y>
							<Value>-16</Value>
							<Type>TRUE</Type>
						</List.y>
					</Point>
					<Point>
						<List.x>
							<Value>171</Value>
							<Type>TRUE</Type>
						</List.x>
						<List.y>
							<Value>-22</Value>
							<Type>TRUE</Type>
						</List.y>
					</Point>
					<Point>
						<List.x>
							<Value>154</Value>
							<Type>TRUE</Type>
						</List.x>
						<List.y>
							<Value>-26</Value>
							<Type>TRUE</Type>
						</List.y>
					</Point>
					<Point>
						<List.x>
							<Value>138</Value>
							<Type>TRUE</Type>
						</List.x>
						<List.y>
							<Value>-27</Value>
							<Type>TRUE</Type>
						</List.y>
					</Point>
					<Point>
						<List.x>
							<Value>125</Value>
							<Type>TRUE</Type>
						</List.x>
						<List.y>
							<Value>-27</Value>
							<Type>TRUE</Type>
						</List.y>
					</Point>
					<Point>
						<List.x>
							<Value>104</Value>
							<Type>TRUE</Type>
						</List.x>
						<List.y>
							<Value>-27</Value>
							<Type>TRUE</Type>
						</List.y>
					</Point>
					<Point>
						<List.x>
							<Value>82</Value>
							<Type>TRUE</Type>
						</List.x>
						<List.y>
							<Value>-18</Value>
							<Type>TRUE</Type>
						</List.y>
					</Point>
					<Point>
						<List.x>
							<Value>72</Value>
							<Type>TRUE</Type>
						</List.x>
						<List.y>
							<Value>-5</Value>
							<Type>TRUE</Type>
						</List.y>
					</Point>
					<Point>
						<List.x>
							<Value>69</Value>
							<Type>TRUE</Type>
						</List.x>
						<List.y>
							<Value>3</Value>
							<Type>TRUE</Type>
						</List.y>
					</Point>
					<Point>
						<List.x>
							<Value>80</Value>
							<Type>TRUE</Type>
						</List.x>
						<List.y>
							<Value>-12</Value>
							<Type>TRUE</Type>
						</List.y>
					</Point>
					<Point>
						<List.x>
							<Value>87</Value>
							<Type>TRUE</Type>
						</List.x>
						<List.y>
							<Value>-25</Value>
							<Type>TRUE</Type>
						</List.y>
					</Point>
					<Point>
						<List.x>
							<Value>95</Value>
							<Type>TRUE</Type>
						</List.x>
						<List.y>
							<Value>-42</Value>
							<Type>TRUE</Type>
						</List.y>
					</Point>
					<Point>
						<List.x>
							<Value>103</Value>
							<Type>TRUE</Type>
						</List.x>
						<List.y>
							<Value>-56</Value>
							<Type>TRUE</Type>
						</List.y>
					</Point>
					<Point>
						<List.x>
							<Value>103</Value>
							<Type>TRUE</Type>
						</List.x>
						<List.y>
							<Value>-93</Value>
							<Type>TRUE</Type>
						</List.y>
					</Point>
					<Point>
						<List.x>
							<Value>101</Value>
							<Type>TRUE</Type>
						</List.x>
						<List.y>
							<Value>-100</Value>
							<Type>TRUE</Type>
						</List.y>
					</Point>
					<Point>
						<List.x>
							<Value>98</Value>
							<Type>TRUE</Type>
						</List.x>
						<List.y>
							<Value>-103</Value>
							<Type>TRUE</Type>
						</List.y>
					</Point>
					<Point>
						<List.x>
							<Value>89</Value>
							<Type>TRUE</Type>
						</List.x>
						<List.y>
							<Value>-110</Value>
							<Type>TRUE</Type>
						</List.y>
					</Point>
					<Point>
						<List.x>
							<Value>86</Value>
							<Type>TRUE</Type>
						</List.x>
						<List.y>
							<Value>-110</Value>
							<Type>TRUE</Type>
						</List.y>
					</Point>
					<Point>
						<List.x>
							<Value>67</Value>
							<Type>TRUE</Type>
						</List.x>
						<List.y>
							<Value>-110</Value>
							<Type>TRUE</Type>
						</List.y>
					</Point>
					<Point>
						<List.x>
							<Value>55</Value>
							<Type>TRUE</Type>
						</List.x>
						<List.y>
							<Value>-107</Value>
							<Type>TRUE</Type>
						</List.y>
					</Point>
					<Point>
						<List.x>
							<Value>42</Value>
							<Type>TRUE</Type>
						</List.x>
						<List.y>
							<Value>-101</Value>
							<Type>TRUE</Type>
						</List.y>
					</Point>
					<Point>
						<List.x>
							<Value>35</Value>
							<Type>TRUE</Type>
						</List.x>
						<List.y>
							<Value>-95</Value>
							<Type>TRUE</Type>
						</List.y>
					</Point>
					<Point>
						<List.x>
							<Value>27</Value>
							<Type>TRUE</Type>
						</List.x>
						<List.y>
							<Value>-85</Value>
							<Type>TRUE</Type>
						</List.y>
					</Point>
					<Point>
						<List.x>
							<Value>24</Value>
							<Type>TRUE</Type>
						</List.x>
						<List.y>
							<Value>-77</Value>
							<Type>TRUE</Type>
						</List.y>
					</Point>
					<Point>
						<List.x>
							<Value>21</Value>
							<Type>TRUE</Type>
						</List.x>
						<List.y>
							<Value>-64</Value>
							<Type>TRUE</Type>
						</List.y>
					</Point>
					<Point>
						<List.x>
							<Value>22</Value>
							<Type>TRUE</Type>
						</List.x>
						<List.y>
							<Value>-49</Value>
							<Type>TRUE</Type>
						</List.y>
					</Point>
					<Point>
						<List.x>
							<Value>29</Value>
							<Type>TRUE</Type>
						</List.x>
						<List.y>
							<Value>-30</Value>
							<Type>TRUE</Type>
						</List.y>
					</Point>
					<Point>
						<List.x>
							<Value>34</Value>
							<Type>TRUE</Type>
						</List.x>
						<List.y>
							<Value>-22</Value>
							<Type>TRUE</Type>
						</List.y>
					</Point>
					<Point>
						<List.x>
							<Value>19</Value>
							<Type>TRUE</Type>
						</List.x>
						<List.y>
							<Value>-54</Value>
							<Type>TRUE</Type>
						</List.y>
					</Point>
					<Point>
						<List.x>
							<Value>15</Value>
							<Type>TRUE</Type>
						</List.x>
						<List.y>
							<Value>-74</Value>
							<Type>TRUE</Type>
						</List.y>
					</Point>
					<Point>
						<List.x>
							<Value>10</Value>
							<Type>TRUE</Type>
						</List.x>
						<List.y>
							<Value>-110</Value>
							<Type>TRUE</Type>
						</List.y>
					</Point>
					<Point>
						<List.x>
							<Value>5</Value>
							<Type>TRUE</Type>
						</List.x>
						<List.y>
							<Value>-115</Value>
							<Type>TRUE</Type>
						</List.y>
					</Point>
					<Point>
						<List.x>
							<Value>-7</Value>
							<Type>TRUE</Type>
						</List.x>
						<List.y>
							<Value>-117</Value>
							<Type>TRUE</Type>
						</List.y>
					</Point>
					<Point>
						<List.x>
							<Value>-20</Value>
							<Type>TRUE</Type>
						</List.x>
						<List.y>
							<Value>-116</Value>
							<Type>TRUE</Type>
						</List.y>
					</Point>
					<Point>
						<List.x>
							<Value>-37</Value>
							<Type>TRUE</Type>
						</List.x>
						<List.y>
							<Value>-109</Value>
							<Type>TRUE</Type>
						</List.y>
					</Point>
					<Point>
						<List.x>
							<Value>-49</Value>
							<Type>TRUE</Type>
						</List.x>
						<List.y>
							<Value>-99</Value>
							<Type>TRUE</Type>
						</List.y>
					</Point>
					<Point>
						<List.x>
							<Value>-58</Value>
							<Type>TRUE</Type>
						</List.x>
						<List.y>
							<Value>-85</Value>
							<Type>TRUE</Type>
						</List.y>
					</Point>
					<Point>
						<List.x>
							<Value>-61</Value>
							<Type>TRUE</Type>
						</List.x>
						<List.y>
							<Value>-68</Value>
							<Type>TRUE</Type>
						</List.y>
					</Point>
					<Point>
						<List.x>
							<Value>-61</Value>
							<Type>TRUE</Type>
						</List.x>
						<List.y>
							<Value>-60</Value>
							<Type>TRUE</Type>
						</List.y>
					</Point>
					<Point>
						<List.x>
							<Value>-60</Value>
							<Type>TRUE</Type>
						</List.x>
						<List.y>
							<Value>-52</Value>
							<Type>TRUE</Type>
						</List.y>
					</Point>
					<Point>
						<List.x>
							<Value>-57</Value>
							<Type>TRUE</Type>
						</List.x>
						<List.y>
							<Value>-46</Value>
							<Type>TRUE</Type>
						</List.y>
					</Point>
					<Point>
						<List.x>
							<Value>-50</Value>
							<Type>TRUE</Type>
						</List.x>
						<List.y>
							<Value>-41</Value>
							<Type>TRUE</Type>
						</List.y>
					</Point>
					<Point>
						<List.x>
							<Value>-43</Value>
							<Type>TRUE</Type>
						</List.x>
						<List.y>
							<Value>-35</Value>
							<Type>TRUE</Type>
						</List.y>
					</Point>
					<Point>
						<List.x>
							<Value>-39</Value>
							<Type>TRUE</Type>
						</List.x>
						<List.y>
							<Value>-31</Value>
							<Type>TRUE</Type>
						</List.y>
					</Point>
					<Point>
						<List.x>
							<Value>-26</Value>
							<Type>TRUE</Type>
						</List.x>
						<List.y>
							<Value>-26</Value>
							<Type>TRUE</Type>
						</List.y>
					</Point>
					<Point>
						<List.x>
							<Value>-13</Value>
							<Type>TRUE</Type>
						</List.x>
						<List.y>
							<Value>-21</Value>
							<Type>TRUE</Type>
						</List.y>
					</Point>
					<Point>
						<List.x>
							<Value>-3</Value>
							<Type>TRUE</Type>
						</List.x>
						<List.y>
							<Value>-16</Value>
							<Type>TRUE</Type>
						</List.y>
					</Point>
					<Point>
						<List.x>
							<Value>-12</Value>
							<Type>TRUE</Type>
						</List.x>
						<List.y>
							<Value>-13</Value>
							<Type>TRUE</Type>
						</List.y>
					</Point>
					<Point>
						<List.x>
							<Value>-22</Value>
							<Type>TRUE</Type>
						</List.x>
						<List.y>
							<Value>-17</Value>
							<Type>TRUE</Type>
						</List.y>
					</Point>
					<Point>
						<List.x>
							<Value>-73</Value>
							<Type>TRUE</Type>
						</List.x>
						<List.y>
							<Value>-53</Value>
							<Type>TRUE</Type>
						</List.y>
					</Point>
					<Point>
						<List.x>
							<Value>-90</Value>
							<Type>TRUE</Type>
						</List.x>
						<List.y>
							<Value>-65</Value>
							<Type>TRUE</Type>
						</List.y>
					</Point>
					<Point>
						<List.x>
							<Value>-125</Value>
							<Type>TRUE</Type>
						</List.x>
						<List.y>
							<Value>-66</Value>
							<Type>TRUE</Type>
						</List.y>
					</Point>
					<Point>
						<List.x>
							<Value>-145</Value>
							<Type>TRUE</Type>
						</List.x>
						<List.y>
							<Value>-48</Value>
							<Type>TRUE</Type>
						</List.y>
					</Point>
					<Point>
						<List.x>
							<Value>-143</Value>
							<Type>TRUE</Type>
						</List.x>
						<List.y>
							<Value>-31</Value>
							<Type>TRUE</Type>
						</List.y>
					</Point>
					<Point>
						<List.x>
							<Value>-137</Value>
							<Type>TRUE</Type>
						</List.x>
						<List.y>
							<Value>2</Value>
							<Type>TRUE</Type>
						</List.y>
					</Point>
					<Point>
						<List.x>
							<Value>-112</Value>
							<Type>TRUE</Type>
						</List.x>
						<List.y>
							<Value>12</Value>
							<Type>TRUE</Type>
						</List.y>
					</Point>
					<Point>
						<List.x>
							<Value>-76</Value>
							<Type>TRUE</Type>
						</List.x>
						<List.y>
							<Value>15</Value>
							<Type>TRUE</Type>
						</List.y>
					</Point>
					<Point>
						<List.x>
							<Value>-53</Value>
							<Type>TRUE</Type>
						</List.x>
						<List.y>
							<Value>23</Value>
							<Type>TRUE</Type>
						</List.y>
					</Point>
					<Point>
						<List.x>
							<Value>-95</Value>
							<Type>TRUE</Type>
						</List.x>
						<List.y>
							<Value>34</Value>
							<Type>TRUE</Type>
						</List.y>
					</Point>
					<Point>
						<List.x>
							<Value>-115</Value>
							<Type>TRUE</Type>
						</List.x>
						<List.y>
							<Value>39</Value>
							<Type>TRUE</Type>
						</List.y>
					</Point>
					<Point>
						<List.x>
							<Value>-139</Value>
							<Type>TRUE</Type>
						</List.x>
						<List.y>
							<Value>65</Value>
							<Type>TRUE</Type>
						</List.y>
					</Point>
					<Point>
						<List.x>
							<Value>-144</Value>
							<Type>TRUE</Type>
						</List.x>
						<List.y>
							<Value>79</Value>
							<Type>TRUE</Type>
						</List.y>
					</Point>
					<Point>
						<List.x>
							<Value>-137</Value>
							<Type>TRUE</Type>
						</List.x>
						<List.y>
							<Value>107</Value>
							<Type>TRUE</Type>
						</List.y>
					</Point>
					<Point>
						<List.x>
							<Value>-117</Value>
							<Type>TRUE</Type>
						</List.x>
						<List.y>
							<Value>120</Value>
							<Type>TRUE</Type>
						</List.y>
					</Point>
					<Point>
						<List.x>
							<Value>-85</Value>
							<Type>TRUE</Type>
						</List.x>
						<List.y>
							<Value>114</Value>
							<Type>TRUE</Type>
						</List.y>
					</Point>
					<Point>
						<List.x>
							<Value>-53</Value>
							<Type>TRUE</Type>
						</List.x>
						<List.y>
							<Value>96</Value>
							<Type>TRUE</Type>
						</List.y>
					</Point>
					<Point>
						<List.x>
							<Value>-37</Value>
							<Type>TRUE</Type>
						</List.x>
						<List.y>
							<Value>37</Value>
							<Type>TRUE</Type>
						</List.y>
					</Point>
					<Point>
						<List.x>
							<Value>-32</Value>
							<Type>TRUE</Type>
						</List.x>
						<List.y>
							<Value>32</Value>
							<Type>TRUE</Type>
						</List.y>
					</Point>
					<Point>
						<List.x>
							<Value>-32</Value>
							<Type>TRUE</Type>
						</List.x>
						<List.y>
							<Value>59</Value>
							<Type>TRUE</Type>
						</List.y>
					</Point>
					<Point>
						<List.x>
							<Value>-58</Value>
							<Type>TRUE</Type>
						</List.x>
						<List.y>
							<Value>125</Value>
							<Type>TRUE</Type>
						</List.y>
					</Point>
					<Point>
						<List.x>
							<Value>-68</Value>
							<Type>TRUE</Type>
						</List.x>
						<List.y>
							<Value>138</Value>
							<Type>TRUE</Type>
						</List.y>
					</Point>
					<Point>
						<List.x>
							<Value>-61</Value>
							<Type>TRUE</Type>
						</List.x>
						<List.y>
							<Value>174</Value>
							<Type>TRUE</Type>
						</List.y>
					</Point>
					<Point>
						<List.x>
							<Value>-46</Value>
							<Type>TRUE</Type>
						</List.x>
						<List.y>
							<Value>182</Value>
							<Type>TRUE</Type>
						</List.y>
					</Point>
					<Point>
						<List.x>
							<Value>-17</Value>
							<Type>TRUE</Type>
						</List.x>
						<List.y>
							<Value>177</Value>
							<Type>TRUE</Type>
						</List.y>
					</Point>
					<Point>
						<List.x>
							<Value>0</Value>
							<Type>TRUE</Type>
						</List.x>
						<List.y>
							<Value>158</Value>
							<Type>TRUE</Type>
						</List.y>
					</Point>
					<Point>
						<List.x>
							<Value>-10</Value>
							<Type>TRUE</Type>
						</List.x>
						<List.y>
							<Value>130</Value>
							<Type>TRUE</Type>
						</List.y>
					</Point>
					<Point>
						<List.x>
							<Value>-21</Value>
							<Type>TRUE</Type>
						</List.x>
						<List.y>
							<Value>108</Value>
							<Type>TRUE</Type>
						</List.y>
					</Point>
					<Point>
						<List.x>
							<Value>-22</Value>
							<Type>TRUE</Type>
						</List.x>
						<List.y>
							<Value>69</Value>
							<Type>TRUE</Type>
						</List.y>
					</Point>
					<Point>
						<List.x>
							<Value>-3</Value>
							<Type>TRUE</Type>
						</List.x>
						<List.y>
							<Value>35</Value>
							<Type>TRUE</Type>
						</List.y>
					</Point>
					<Point>
						<List.x>
							<Value>1</Value>
							<Type>TRUE</Type>
						</List.x>
						<List.y>
							<Value>35</Value>
							<Type>TRUE</Type>
						</List.y>
					</Point>
				</PointList>
				<MapSymbolPen>
					<dwPenStyle>PS_SOLID|PS_ENDCAP_ROUND|PS_JOIN_ROUND|PS_COSMETIC</dwPenStyle>
					<dwPenWidth>30</dwPenWidth>
					<dwStyleCount>0</dwStyleCount>
					<lbColor>RGB(76,76,76)</lbColor>
					<lbHatch>HS_HORIZONTAL</lbHatch>
					<lbStyle>BS_SOLID</lbStyle>
				</MapSymbolPen>
				<MapSymbolBrush>
					<lbStyle>BS_NULL</lbStyle>
					<lbColor>RGB(255,255,255)</lbColor>
					<lbHatch>HS_HORIZONTAL</lbHatch>
					<rgbFillBKColor>RGB(255,255,255)</rgbFillBKColor>
				</MapSymbolBrush>
				<BeTensile>FALSE</BeTensile>
			</AGraphUnit>
		</PointSymbol>
		<PointSymbol>
			<SymbolName>单个暗礁</SymbolName>
			<SymbolType/>
			<SymbolCode>10017</SymbolCode>
			<RotateAngle>0</RotateAngle>
			<LGraphUnit>
				<GraphUnitType>LGT_LINE</GraphUnitType>
				<GraphUnitCode>2001</GraphUnitCode>
				<PointList>
					<Point>
						<List.x>
							<Value>1</Value>
							<Type>TRUE</Type>
						</List.x>
						<List.y>
							<Value>0</Value>
							<Type>TRUE</Type>
						</List.y>
					</Point>
					<Point>
						<List.x>
							<Value>1</Value>
							<Type>TRUE</Type>
						</List.x>
						<List.y>
							<Value>160</Value>
							<Type>TRUE</Type>
						</List.y>
					</Point>
				</PointList>
				<MapSymbolPen>
					<dwPenStyle>PS_USERSTYLE|PS_ENDCAP_FLAT|PS_JOIN_ROUND|PS_GEOMETRIC</dwPenStyle>
					<dwPenWidth>30</dwPenWidth>
					<dwStyleCount>2</dwStyleCount>
					<lbColor>RGB(96,93,92)</lbColor>
					<lbHatch>HS_HORIZONTAL</lbHatch>
					<lbStyle>BS_SOLID</lbStyle>
					<lpStyle0>100</lpStyle0>
					<lpStyle1>0</lpStyle1>
				</MapSymbolPen>
				<BeTensile>FALSE</BeTensile>
			</LGraphUnit>
			<LGraphUnit>
				<GraphUnitType>LGT_LINE</GraphUnitType>
				<GraphUnitCode>2000</GraphUnitCode>
				<PointList>
					<Point>
						<List.x>
							<Value>-71</Value>
							<Type>TRUE</Type>
						</List.x>
						<List.y>
							<Value>151</Value>
							<Type>TRUE</Type>
						</List.y>
					</Point>
					<Point>
						<List.x>
							<Value>69</Value>
							<Type>TRUE</Type>
						</List.x>
						<List.y>
							<Value>150</Value>
							<Type>TRUE</Type>
						</List.y>
					</Point>
				</PointList>
				<MapSymbolPen>
					<dwPenStyle>PS_USERSTYLE|PS_ENDCAP_FLAT|PS_JOIN_ROUND|PS_GEOMETRIC</dwPenStyle>
					<dwPenWidth>30</dwPenWidth>
					<dwStyleCount>2</dwStyleCount>
					<lbColor>RGB(96,93,92)</lbColor>
					<lbHatch>HS_HORIZONTAL</lbHatch>
					<lbStyle>BS_SOLID</lbStyle>
					<lpStyle0>80</lpStyle0>
					<lpStyle1>0</lpStyle1>
				</MapSymbolPen>
				<BeTensile>FALSE</BeTensile>
			</LGraphUnit>
		</PointSymbol>
		<PointSymbol>
			<SymbolName>暗礁（丛礁）</SymbolName>
			<SymbolType/>
			<SymbolCode>10018</SymbolCode>
			<RotateAngle>0</RotateAngle>
			<LGraphUnit>
				<GraphUnitType>LGT_LINE</GraphUnitType>
				<GraphUnitCode>2000</GraphUnitCode>
				<PointList>
					<Point>
						<List.x>
							<Value>-110</Value>
							<Type>TRUE</Type>
						</List.x>
						<List.y>
							<Value>25</Value>
							<Type>TRUE</Type>
						</List.y>
					</Point>
					<Point>
						<List.x>
							<Value>-110</Value>
							<Type>TRUE</Type>
						</List.x>
						<List.y>
							<Value>185</Value>
							<Type>TRUE</Type>
						</List.y>
					</Point>
				</PointList>
				<MapSymbolPen>
					<dwPenStyle>PS_USERSTYLE|PS_ENDCAP_FLAT|PS_JOIN_ROUND|PS_GEOMETRIC</dwPenStyle>
					<dwPenWidth>30</dwPenWidth>
					<dwStyleCount>2</dwStyleCount>
					<lbColor>RGB(96,93,92)</lbColor>
					<lbHatch>HS_HORIZONTAL</lbHatch>
					<lbStyle>BS_SOLID</lbStyle>
					<lpStyle0>160</lpStyle0>
					<lpStyle1>0</lpStyle1>
				</MapSymbolPen>
				<BeTensile>FALSE</BeTensile>
			</LGraphUnit>
			<LGraphUnit>
				<GraphUnitType>LGT_LINE</GraphUnitType>
				<GraphUnitCode>2003</GraphUnitCode>
				<PointList>
					<Point>
						<List.x>
							<Value>-70</Value>
							<Type>TRUE</Type>
						</List.x>
						<List.y>
							<Value>-40</Value>
							<Type>TRUE</Type>
						</List.y>
					</Point>
					<Point>
						<List.x>
							<Value>70</Value>
							<Type>TRUE</Type>
						</List.x>
						<List.y>
							<Value>-40</Value>
							<Type>TRUE</Type>
						</List.y>
					</Point>
				</PointList>
				<MapSymbolPen>
					<dwPenStyle>PS_USERSTYLE|PS_ENDCAP_FLAT|PS_JOIN_ROUND|PS_GEOMETRIC</dwPenStyle>
					<dwPenWidth>30</dwPenWidth>
					<dwStyleCount>2</dwStyleCount>
					<lbColor>RGB(96,93,92)</lbColor>
					<lbHatch>HS_HORIZONTAL</lbHatch>
					<lbStyle>BS_SOLID</lbStyle>
					<lpStyle0>80</lpStyle0>
					<lpStyle1>0</lpStyle1>
				</MapSymbolPen>
				<BeTensile>FALSE</BeTensile>
			</LGraphUnit>
			<LGraphUnit>
				<GraphUnitType>LGT_LINE</GraphUnitType>
				<GraphUnitCode>2004</GraphUnitCode>
				<PointList>
					<Point>
						<List.x>
							<Value>-1</Value>
							<Type>TRUE</Type>
						</List.x>
						<List.y>
							<Value>-198</Value>
							<Type>TRUE</Type>
						</List.y>
					</Point>
					<Point>
						<List.x>
							<Value>-1</Value>
							<Type>TRUE</Type>
						</List.x>
						<List.y>
							<Value>-38</Value>
							<Type>TRUE</Type>
						</List.y>
					</Point>
				</PointList>
				<MapSymbolPen>
					<dwPenStyle>PS_USERSTYLE|PS_ENDCAP_FLAT|PS_JOIN_ROUND|PS_GEOMETRIC</dwPenStyle>
					<dwPenWidth>30</dwPenWidth>
					<dwStyleCount>2</dwStyleCount>
					<lbColor>RGB(96,93,92)</lbColor>
					<lbHatch>HS_HORIZONTAL</lbHatch>
					<lbStyle>BS_SOLID</lbStyle>
					<lpStyle0>160</lpStyle0>
					<lpStyle1>0</lpStyle1>
				</MapSymbolPen>
				<BeTensile>FALSE</BeTensile>
			</LGraphUnit>
			<LGraphUnit>
				<GraphUnitType>LGT_LINE</GraphUnitType>
				<GraphUnitCode>2005</GraphUnitCode>
				<PointList>
					<Point>
						<List.x>
							<Value>98</Value>
							<Type>TRUE</Type>
						</List.x>
						<List.y>
							<Value>-3</Value>
							<Type>TRUE</Type>
						</List.y>
					</Point>
					<Point>
						<List.x>
							<Value>98</Value>
							<Type>TRUE</Type>
						</List.x>
						<List.y>
							<Value>148</Value>
							<Type>TRUE</Type>
						</List.y>
					</Point>
				</PointList>
				<MapSymbolPen>
					<dwPenStyle>PS_USERSTYLE|PS_ENDCAP_FLAT|PS_JOIN_ROUND|PS_GEOMETRIC</dwPenStyle>
					<dwPenWidth>30</dwPenWidth>
					<dwStyleCount>2</dwStyleCount>
					<lbColor>RGB(96,93,92)</lbColor>
					<lbHatch>HS_HORIZONTAL</lbHatch>
					<lbStyle>BS_SOLID</lbStyle>
					<lpStyle0>160</lpStyle0>
					<lpStyle1>0</lpStyle1>
				</MapSymbolPen>
				<BeTensile>FALSE</BeTensile>
			</LGraphUnit>
			<LGraphUnit>
				<GraphUnitType>LGT_LINE</GraphUnitType>
				<GraphUnitCode>2006</GraphUnitCode>
				<PointList>
					<Point>
						<List.x>
							<Value>30</Value>
							<Type>TRUE</Type>
						</List.x>
						<List.y>
							<Value>150</Value>
							<Type>TRUE</Type>
						</List.y>
					</Point>
					<Point>
						<List.x>
							<Value>170</Value>
							<Type>TRUE</Type>
						</List.x>
						<List.y>
							<Value>150</Value>
							<Type>TRUE</Type>
						</List.y>
					</Point>
				</PointList>
				<MapSymbolPen>
					<dwPenStyle>PS_USERSTYLE|PS_ENDCAP_FLAT|PS_JOIN_ROUND|PS_GEOMETRIC</dwPenStyle>
					<dwPenWidth>30</dwPenWidth>
					<dwStyleCount>2</dwStyleCount>
					<lbColor>RGB(96,93,92)</lbColor>
					<lbHatch>HS_HORIZONTAL</lbHatch>
					<lbStyle>BS_SOLID</lbStyle>
					<lpStyle0>80</lpStyle0>
					<lpStyle1>0</lpStyle1>
				</MapSymbolPen>
				<BeTensile>FALSE</BeTensile>
			</LGraphUnit>
			<LGraphUnit>
				<GraphUnitType>LGT_LINE</GraphUnitType>
				<GraphUnitCode>2007</GraphUnitCode>
				<PointList>
					<Point>
						<List.x>
							<Value>-180</Value>
							<Type>TRUE</Type>
						</List.x>
						<List.y>
							<Value>180</Value>
							<Type>TRUE</Type>
						</List.y>
					</Point>
					<Point>
						<List.x>
							<Value>-40</Value>
							<Type>TRUE</Type>
						</List.x>
						<List.y>
							<Value>180</Value>
							<Type>TRUE</Type>
						</List.y>
					</Point>
				</PointList>
				<MapSymbolPen>
					<dwPenStyle>PS_USERSTYLE|PS_ENDCAP_FLAT|PS_JOIN_ROUND|PS_GEOMETRIC</dwPenStyle>
					<dwPenWidth>30</dwPenWidth>
					<dwStyleCount>2</dwStyleCount>
					<lbColor>RGB(96,93,92)</lbColor>
					<lbHatch>HS_HORIZONTAL</lbHatch>
					<lbStyle>BS_SOLID</lbStyle>
					<lpStyle0>80</lpStyle0>
					<lpStyle1>0</lpStyle1>
				</MapSymbolPen>
				<BeTensile>FALSE</BeTensile>
			</LGraphUnit>
		</PointSymbol>
		<PointSymbol>
			<SymbolName>单个干出礁</SymbolName>
			<SymbolType/>
			<SymbolCode>10019</SymbolCode>
			<RotateAngle>0</RotateAngle>
			<AGraphUnit>
				<GraphUnitType>AGT_LINE</GraphUnitType>
				<GraphUnitCode>3000</GraphUnitCode>
				<PointList>
					<Point>
						<List.x>
							<Value>1</Value>
							<Type>TRUE</Type>
						</List.x>
						<List.y>
							<Value>35</Value>
							<Type>TRUE</Type>
						</List.y>
					</Point>
					<Point>
						<List.x>
							<Value>-11</Value>
							<Type>TRUE</Type>
						</List.x>
						<List.y>
							<Value>48</Value>
							<Type>TRUE</Type>
						</List.y>
					</Point>
					<Point>
						<List.x>
							<Value>-15</Value>
							<Type>TRUE</Type>
						</List.x>
						<List.y>
							<Value>61</Value>
							<Type>TRUE</Type>
						</List.y>
					</Point>
					<Point>
						<List.x>
							<Value>-15</Value>
							<Type>TRUE</Type>
						</List.x>
						<List.y>
							<Value>84</Value>
							<Type>TRUE</Type>
						</List.y>
					</Point>
					<Point>
						<List.x>
							<Value>-7</Value>
							<Type>TRUE</Type>
						</List.x>
						<List.y>
							<Value>111</Value>
							<Type>TRUE</Type>
						</List.y>
					</Point>
					<Point>
						<List.x>
							<Value>13</Value>
							<Type>TRUE</Type>
						</List.x>
						<List.y>
							<Value>137</Value>
							<Type>TRUE</Type>
						</List.y>
					</Point>
					<Point>
						<List.x>
							<Value>13</Value>
							<Type>TRUE</Type>
						</List.x>
						<List.y>
							<Value>142</Value>
							<Type>TRUE</Type>
						</List.y>
					</Point>
					<Point>
						<List.x>
							<Value>36</Value>
							<Type>TRUE</Type>
						</List.x>
						<List.y>
							<Value>149</Value>
							<Type>TRUE</Type>
						</List.y>
					</Point>
					<Point>
						<List.x>
							<Value>67</Value>
							<Type>TRUE</Type>
						</List.x>
						<List.y>
							<Value>141</Value>
							<Type>TRUE</Type>
						</List.y>
					</Point>
					<Point>
						<List.x>
							<Value>78</Value>
							<Type>TRUE</Type>
						</List.x>
						<List.y>
							<Value>118</Value>
							<Type>TRUE</Type>
						</List.y>
					</Point>
					<Point>
						<List.x>
							<Value>72</Value>
							<Type>TRUE</Type>
						</List.x>
						<List.y>
							<Value>91</Value>
							<Type>TRUE</Type>
						</List.y>
					</Point>
					<Point>
						<List.x>
							<Value>57</Value>
							<Type>TRUE</Type>
						</List.x>
						<List.y>
							<Value>66</Value>
							<Type>TRUE</Type>
						</List.y>
					</Point>
					<Point>
						<List.x>
							<Value>40</Value>
							<Type>TRUE</Type>
						</List.x>
						<List.y>
							<Value>44</Value>
							<Type>TRUE</Type>
						</List.y>
					</Point>
					<Point>
						<List.x>
							<Value>59</Value>
							<Type>TRUE</Type>
						</List.x>
						<List.y>
							<Value>72</Value>
							<Type>TRUE</Type>
						</List.y>
					</Point>
					<Point>
						<List.x>
							<Value>72</Value>
							<Type>TRUE</Type>
						</List.x>
						<List.y>
							<Value>91</Value>
							<Type>TRUE</Type>
						</List.y>
					</Point>
					<Point>
						<List.x>
							<Value>81</Value>
							<Type>TRUE</Type>
						</List.x>
						<List.y>
							<Value>103</Value>
							<Type>TRUE</Type>
						</List.y>
					</Point>
					<Point>
						<List.x>
							<Value>106</Value>
							<Type>TRUE</Type>
						</List.x>
						<List.y>
							<Value>111</Value>
							<Type>TRUE</Type>
						</List.y>
					</Point>
					<Point>
						<List.x>
							<Value>134</Value>
							<Type>TRUE</Type>
						</List.x>
						<List.y>
							<Value>111</Value>
							<Type>TRUE</Type>
						</List.y>
					</Point>
					<Point>
						<List.x>
							<Value>152</Value>
							<Type>TRUE</Type>
						</List.x>
						<List.y>
							<Value>101</Value>
							<Type>TRUE</Type>
						</List.y>
					</Point>
					<Point>
						<List.x>
							<Value>154</Value>
							<Type>TRUE</Type>
						</List.x>
						<List.y>
							<Value>75</Value>
							<Type>TRUE</Type>
						</List.y>
					</Point>
					<Point>
						<List.x>
							<Value>146</Value>
							<Type>TRUE</Type>
						</List.x>
						<List.y>
							<Value>52</Value>
							<Type>TRUE</Type>
						</List.y>
					</Point>
					<Point>
						<List.x>
							<Value>121</Value>
							<Type>TRUE</Type>
						</List.x>
						<List.y>
							<Value>39</Value>
							<Type>TRUE</Type>
						</List.y>
					</Point>
					<Point>
						<List.x>
							<Value>98</Value>
							<Type>TRUE</Type>
						</List.x>
						<List.y>
							<Value>38</Value>
							<Type>TRUE</Type>
						</List.y>
					</Point>
					<Point>
						<List.x>
							<Value>68</Value>
							<Type>TRUE</Type>
						</List.x>
						<List.y>
							<Value>37</Value>
							<Type>TRUE</Type>
						</List.y>
					</Point>
					<Point>
						<List.x>
							<Value>84</Value>
							<Type>TRUE</Type>
						</List.x>
						<List.y>
							<Value>34</Value>
							<Type>TRUE</Type>
						</List.y>
					</Point>
					<Point>
						<List.x>
							<Value>103</Value>
							<Type>TRUE</Type>
						</List.x>
						<List.y>
							<Value>40</Value>
							<Type>TRUE</Type>
						</List.y>
					</Point>
					<Point>
						<List.x>
							<Value>125</Value>
							<Type>TRUE</Type>
						</List.x>
						<List.y>
							<Value>40</Value>
							<Type>TRUE</Type>
						</List.y>
					</Point>
					<Point>
						<List.x>
							<Value>163</Value>
							<Type>TRUE</Type>
						</List.x>
						<List.y>
							<Value>33</Value>
							<Type>TRUE</Type>
						</List.y>
					</Point>
					<Point>
						<List.x>
							<Value>178</Value>
							<Type>TRUE</Type>
						</List.x>
						<List.y>
							<Value>18</Value>
							<Type>TRUE</Type>
						</List.y>
					</Point>
					<Point>
						<List.x>
							<Value>181</Value>
							<Type>TRUE</Type>
						</List.x>
						<List.y>
							<Value>2</Value>
							<Type>TRUE</Type>
						</List.y>
					</Point>
					<Point>
						<List.x>
							<Value>176</Value>
							<Type>TRUE</Type>
						</List.x>
						<List.y>
							<Value>-16</Value>
							<Type>TRUE</Type>
						</List.y>
					</Point>
					<Point>
						<List.x>
							<Value>171</Value>
							<Type>TRUE</Type>
						</List.x>
						<List.y>
							<Value>-22</Value>
							<Type>TRUE</Type>
						</List.y>
					</Point>
					<Point>
						<List.x>
							<Value>154</Value>
							<Type>TRUE</Type>
						</List.x>
						<List.y>
							<Value>-26</Value>
							<Type>TRUE</Type>
						</List.y>
					</Point>
					<Point>
						<List.x>
							<Value>138</Value>
							<Type>TRUE</Type>
						</List.x>
						<List.y>
							<Value>-27</Value>
							<Type>TRUE</Type>
						</List.y>
					</Point>
					<Point>
						<List.x>
							<Value>125</Value>
							<Type>TRUE</Type>
						</List.x>
						<List.y>
							<Value>-27</Value>
							<Type>TRUE</Type>
						</List.y>
					</Point>
					<Point>
						<List.x>
							<Value>104</Value>
							<Type>TRUE</Type>
						</List.x>
						<List.y>
							<Value>-27</Value>
							<Type>TRUE</Type>
						</List.y>
					</Point>
					<Point>
						<List.x>
							<Value>82</Value>
							<Type>TRUE</Type>
						</List.x>
						<List.y>
							<Value>-18</Value>
							<Type>TRUE</Type>
						</List.y>
					</Point>
					<Point>
						<List.x>
							<Value>72</Value>
							<Type>TRUE</Type>
						</List.x>
						<List.y>
							<Value>-5</Value>
							<Type>TRUE</Type>
						</List.y>
					</Point>
					<Point>
						<List.x>
							<Value>69</Value>
							<Type>TRUE</Type>
						</List.x>
						<List.y>
							<Value>3</Value>
							<Type>TRUE</Type>
						</List.y>
					</Point>
					<Point>
						<List.x>
							<Value>80</Value>
							<Type>TRUE</Type>
						</List.x>
						<List.y>
							<Value>-12</Value>
							<Type>TRUE</Type>
						</List.y>
					</Point>
					<Point>
						<List.x>
							<Value>87</Value>
							<Type>TRUE</Type>
						</List.x>
						<List.y>
							<Value>-25</Value>
							<Type>TRUE</Type>
						</List.y>
					</Point>
					<Point>
						<List.x>
							<Value>95</Value>
							<Type>TRUE</Type>
						</List.x>
						<List.y>
							<Value>-42</Value>
							<Type>TRUE</Type>
						</List.y>
					</Point>
					<Point>
						<List.x>
							<Value>103</Value>
							<Type>TRUE</Type>
						</List.x>
						<List.y>
							<Value>-56</Value>
							<Type>TRUE</Type>
						</List.y>
					</Point>
					<Point>
						<List.x>
							<Value>103</Value>
							<Type>TRUE</Type>
						</List.x>
						<List.y>
							<Value>-93</Value>
							<Type>TRUE</Type>
						</List.y>
					</Point>
					<Point>
						<List.x>
							<Value>101</Value>
							<Type>TRUE</Type>
						</List.x>
						<List.y>
							<Value>-100</Value>
							<Type>TRUE</Type>
						</List.y>
					</Point>
					<Point>
						<List.x>
							<Value>98</Value>
							<Type>TRUE</Type>
						</List.x>
						<List.y>
							<Value>-103</Value>
							<Type>TRUE</Type>
						</List.y>
					</Point>
					<Point>
						<List.x>
							<Value>89</Value>
							<Type>TRUE</Type>
						</List.x>
						<List.y>
							<Value>-110</Value>
							<Type>TRUE</Type>
						</List.y>
					</Point>
					<Point>
						<List.x>
							<Value>86</Value>
							<Type>TRUE</Type>
						</List.x>
						<List.y>
							<Value>-110</Value>
							<Type>TRUE</Type>
						</List.y>
					</Point>
					<Point>
						<List.x>
							<Value>67</Value>
							<Type>TRUE</Type>
						</List.x>
						<List.y>
							<Value>-110</Value>
							<Type>TRUE</Type>
						</List.y>
					</Point>
					<Point>
						<List.x>
							<Value>55</Value>
							<Type>TRUE</Type>
						</List.x>
						<List.y>
							<Value>-107</Value>
							<Type>TRUE</Type>
						</List.y>
					</Point>
					<Point>
						<List.x>
							<Value>42</Value>
							<Type>TRUE</Type>
						</List.x>
						<List.y>
							<Value>-101</Value>
							<Type>TRUE</Type>
						</List.y>
					</Point>
					<Point>
						<List.x>
							<Value>35</Value>
							<Type>TRUE</Type>
						</List.x>
						<List.y>
							<Value>-95</Value>
							<Type>TRUE</Type>
						</List.y>
					</Point>
					<Point>
						<List.x>
							<Value>27</Value>
							<Type>TRUE</Type>
						</List.x>
						<List.y>
							<Value>-85</Value>
							<Type>TRUE</Type>
						</List.y>
					</Point>
					<Point>
						<List.x>
							<Value>24</Value>
							<Type>TRUE</Type>
						</List.x>
						<List.y>
							<Value>-77</Value>
							<Type>TRUE</Type>
						</List.y>
					</Point>
					<Point>
						<List.x>
							<Value>21</Value>
							<Type>TRUE</Type>
						</List.x>
						<List.y>
							<Value>-64</Value>
							<Type>TRUE</Type>
						</List.y>
					</Point>
					<Point>
						<List.x>
							<Value>22</Value>
							<Type>TRUE</Type>
						</List.x>
						<List.y>
							<Value>-49</Value>
							<Type>TRUE</Type>
						</List.y>
					</Point>
					<Point>
						<List.x>
							<Value>29</Value>
							<Type>TRUE</Type>
						</List.x>
						<List.y>
							<Value>-30</Value>
							<Type>TRUE</Type>
						</List.y>
					</Point>
					<Point>
						<List.x>
							<Value>34</Value>
							<Type>TRUE</Type>
						</List.x>
						<List.y>
							<Value>-22</Value>
							<Type>TRUE</Type>
						</List.y>
					</Point>
					<Point>
						<List.x>
							<Value>19</Value>
							<Type>TRUE</Type>
						</List.x>
						<List.y>
							<Value>-54</Value>
							<Type>TRUE</Type>
						</List.y>
					</Point>
					<Point>
						<List.x>
							<Value>15</Value>
							<Type>TRUE</Type>
						</List.x>
						<List.y>
							<Value>-74</Value>
							<Type>TRUE</Type>
						</List.y>
					</Point>
					<Point>
						<List.x>
							<Value>10</Value>
							<Type>TRUE</Type>
						</List.x>
						<List.y>
							<Value>-110</Value>
							<Type>TRUE</Type>
						</List.y>
					</Point>
					<Point>
						<List.x>
							<Value>5</Value>
							<Type>TRUE</Type>
						</List.x>
						<List.y>
							<Value>-115</Value>
							<Type>TRUE</Type>
						</List.y>
					</Point>
					<Point>
						<List.x>
							<Value>-7</Value>
							<Type>TRUE</Type>
						</List.x>
						<List.y>
							<Value>-117</Value>
							<Type>TRUE</Type>
						</List.y>
					</Point>
					<Point>
						<List.x>
							<Value>-20</Value>
							<Type>TRUE</Type>
						</List.x>
						<List.y>
							<Value>-116</Value>
							<Type>TRUE</Type>
						</List.y>
					</Point>
					<Point>
						<List.x>
							<Value>-37</Value>
							<Type>TRUE</Type>
						</List.x>
						<List.y>
							<Value>-109</Value>
							<Type>TRUE</Type>
						</List.y>
					</Point>
					<Point>
						<List.x>
							<Value>-49</Value>
							<Type>TRUE</Type>
						</List.x>
						<List.y>
							<Value>-99</Value>
							<Type>TRUE</Type>
						</List.y>
					</Point>
					<Point>
						<List.x>
							<Value>-58</Value>
							<Type>TRUE</Type>
						</List.x>
						<List.y>
							<Value>-85</Value>
							<Type>TRUE</Type>
						</List.y>
					</Point>
					<Point>
						<List.x>
							<Value>-61</Value>
							<Type>TRUE</Type>
						</List.x>
						<List.y>
							<Value>-68</Value>
							<Type>TRUE</Type>
						</List.y>
					</Point>
					<Point>
						<List.x>
							<Value>-61</Value>
							<Type>TRUE</Type>
						</List.x>
						<List.y>
							<Value>-60</Value>
							<Type>TRUE</Type>
						</List.y>
					</Point>
					<Point>
						<List.x>
							<Value>-60</Value>
							<Type>TRUE</Type>
						</List.x>
						<List.y>
							<Value>-52</Value>
							<Type>TRUE</Type>
						</List.y>
					</Point>
					<Point>
						<List.x>
							<Value>-57</Value>
							<Type>TRUE</Type>
						</List.x>
						<List.y>
							<Value>-46</Value>
							<Type>TRUE</Type>
						</List.y>
					</Point>
					<Point>
						<List.x>
							<Value>-50</Value>
							<Type>TRUE</Type>
						</List.x>
						<List.y>
							<Value>-41</Value>
							<Type>TRUE</Type>
						</List.y>
					</Point>
					<Point>
						<List.x>
							<Value>-43</Value>
							<Type>TRUE</Type>
						</List.x>
						<List.y>
							<Value>-35</Value>
							<Type>TRUE</Type>
						</List.y>
					</Point>
					<Point>
						<List.x>
							<Value>-39</Value>
							<Type>TRUE</Type>
						</List.x>
						<List.y>
							<Value>-31</Value>
							<Type>TRUE</Type>
						</List.y>
					</Point>
					<Point>
						<List.x>
							<Value>-26</Value>
							<Type>TRUE</Type>
						</List.x>
						<List.y>
							<Value>-26</Value>
							<Type>TRUE</Type>
						</List.y>
					</Point>
					<Point>
						<List.x>
							<Value>-13</Value>
							<Type>TRUE</Type>
						</List.x>
						<List.y>
							<Value>-21</Value>
							<Type>TRUE</Type>
						</List.y>
					</Point>
					<Point>
						<List.x>
							<Value>-3</Value>
							<Type>TRUE</Type>
						</List.x>
						<List.y>
							<Value>-16</Value>
							<Type>TRUE</Type>
						</List.y>
					</Point>
					<Point>
						<List.x>
							<Value>-12</Value>
							<Type>TRUE</Type>
						</List.x>
						<List.y>
							<Value>-13</Value>
							<Type>TRUE</Type>
						</List.y>
					</Point>
					<Point>
						<List.x>
							<Value>-22</Value>
							<Type>TRUE</Type>
						</List.x>
						<List.y>
							<Value>-17</Value>
							<Type>TRUE</Type>
						</List.y>
					</Point>
					<Point>
						<List.x>
							<Value>-73</Value>
							<Type>TRUE</Type>
						</List.x>
						<List.y>
							<Value>-53</Value>
							<Type>TRUE</Type>
						</List.y>
					</Point>
					<Point>
						<List.x>
							<Value>-90</Value>
							<Type>TRUE</Type>
						</List.x>
						<List.y>
							<Value>-65</Value>
							<Type>TRUE</Type>
						</List.y>
					</Point>
					<Point>
						<List.x>
							<Value>-125</Value>
							<Type>TRUE</Type>
						</List.x>
						<List.y>
							<Value>-66</Value>
							<Type>TRUE</Type>
						</List.y>
					</Point>
					<Point>
						<List.x>
							<Value>-145</Value>
							<Type>TRUE</Type>
						</List.x>
						<List.y>
							<Value>-48</Value>
							<Type>TRUE</Type>
						</List.y>
					</Point>
					<Point>
						<List.x>
							<Value>-143</Value>
							<Type>TRUE</Type>
						</List.x>
						<List.y>
							<Value>-31</Value>
							<Type>TRUE</Type>
						</List.y>
					</Point>
					<Point>
						<List.x>
							<Value>-142</Value>
							<Type>TRUE</Type>
						</List.x>
						<List.y>
							<Value>-1</Value>
							<Type>TRUE</Type>
						</List.y>
					</Point>
					<Point>
						<List.x>
							<Value>-115</Value>
							<Type>TRUE</Type>
						</List.x>
						<List.y>
							<Value>18</Value>
							<Type>TRUE</Type>
						</List.y>
					</Point>
					<Point>
						<List.x>
							<Value>-76</Value>
							<Type>TRUE</Type>
						</List.x>
						<List.y>
							<Value>15</Value>
							<Type>TRUE</Type>
						</List.y>
					</Point>
					<Point>
						<List.x>
							<Value>-53</Value>
							<Type>TRUE</Type>
						</List.x>
						<List.y>
							<Value>23</Value>
							<Type>TRUE</Type>
						</List.y>
					</Point>
					<Point>
						<List.x>
							<Value>-76</Value>
							<Type>TRUE</Type>
						</List.x>
						<List.y>
							<Value>41</Value>
							<Type>TRUE</Type>
						</List.y>
					</Point>
					<Point>
						<List.x>
							<Value>-118</Value>
							<Type>TRUE</Type>
						</List.x>
						<List.y>
							<Value>43</Value>
							<Type>TRUE</Type>
						</List.y>
					</Point>
					<Point>
						<List.x>
							<Value>-145</Value>
							<Type>TRUE</Type>
						</List.x>
						<List.y>
							<Value>60</Value>
							<Type>TRUE</Type>
						</List.y>
					</Point>
					<Point>
						<List.x>
							<Value>-144</Value>
							<Type>TRUE</Type>
						</List.x>
						<List.y>
							<Value>79</Value>
							<Type>TRUE</Type>
						</List.y>
					</Point>
					<Point>
						<List.x>
							<Value>-137</Value>
							<Type>TRUE</Type>
						</List.x>
						<List.y>
							<Value>107</Value>
							<Type>TRUE</Type>
						</List.y>
					</Point>
					<Point>
						<List.x>
							<Value>-117</Value>
							<Type>TRUE</Type>
						</List.x>
						<List.y>
							<Value>120</Value>
							<Type>TRUE</Type>
						</List.y>
					</Point>
					<Point>
						<List.x>
							<Value>-85</Value>
							<Type>TRUE</Type>
						</List.x>
						<List.y>
							<Value>114</Value>
							<Type>TRUE</Type>
						</List.y>
					</Point>
					<Point>
						<List.x>
							<Value>-73</Value>
							<Type>TRUE</Type>
						</List.x>
						<List.y>
							<Value>92</Value>
							<Type>TRUE</Type>
						</List.y>
					</Point>
					<Point>
						<List.x>
							<Value>-37</Value>
							<Type>TRUE</Type>
						</List.x>
						<List.y>
							<Value>37</Value>
							<Type>TRUE</Type>
						</List.y>
					</Point>
					<Point>
						<List.x>
							<Value>-32</Value>
							<Type>TRUE</Type>
						</List.x>
						<List.y>
							<Value>32</Value>
							<Type>TRUE</Type>
						</List.y>
					</Point>
					<Point>
						<List.x>
							<Value>-32</Value>
							<Type>TRUE</Type>
						</List.x>
						<List.y>
							<Value>59</Value>
							<Type>TRUE</Type>
						</List.y>
					</Point>
					<Point>
						<List.x>
							<Value>-60</Value>
							<Type>TRUE</Type>
						</List.x>
						<List.y>
							<Value>107</Value>
							<Type>TRUE</Type>
						</List.y>
					</Point>
					<Point>
						<List.x>
							<Value>-66</Value>
							<Type>TRUE</Type>
						</List.x>
						<List.y>
							<Value>146</Value>
							<Type>TRUE</Type>
						</List.y>
					</Point>
					<Point>
						<List.x>
							<Value>-61</Value>
							<Type>TRUE</Type>
						</List.x>
						<List.y>
							<Value>174</Value>
							<Type>TRUE</Type>
						</List.y>
					</Point>
					<Point>
						<List.x>
							<Value>-38</Value>
							<Type>TRUE</Type>
						</List.x>
						<List.y>
							<Value>188</Value>
							<Type>TRUE</Type>
						</List.y>
					</Point>
					<Point>
						<List.x>
							<Value>-11</Value>
							<Type>TRUE</Type>
						</List.x>
						<List.y>
							<Value>182</Value>
							<Type>TRUE</Type>
						</List.y>
					</Point>
					<Point>
						<List.x>
							<Value>0</Value>
							<Type>TRUE</Type>
						</List.x>
						<List.y>
							<Value>158</Value>
							<Type>TRUE</Type>
						</List.y>
					</Point>
					<Point>
						<List.x>
							<Value>-10</Value>
							<Type>TRUE</Type>
						</List.x>
						<List.y>
							<Value>130</Value>
							<Type>TRUE</Type>
						</List.y>
					</Point>
					<Point>
						<List.x>
							<Value>-25</Value>
							<Type>TRUE</Type>
						</List.x>
						<List.y>
							<Value>98</Value>
							<Type>TRUE</Type>
						</List.y>
					</Point>
					<Point>
						<List.x>
							<Value>-22</Value>
							<Type>TRUE</Type>
						</List.x>
						<List.y>
							<Value>69</Value>
							<Type>TRUE</Type>
						</List.y>
					</Point>
					<Point>
						<List.x>
							<Value>-3</Value>
							<Type>TRUE</Type>
						</List.x>
						<List.y>
							<Value>35</Value>
							<Type>TRUE</Type>
						</List.y>
					</Point>
					<Point>
						<List.x>
							<Value>1</Value>
							<Type>TRUE</Type>
						</List.x>
						<List.y>
							<Value>35</Value>
							<Type>TRUE</Type>
						</List.y>
					</Point>
				</PointList>
				<MapSymbolPen>
					<dwPenStyle>PS_SOLID|PS_ENDCAP_ROUND|PS_JOIN_ROUND|PS_COSMETIC</dwPenStyle>
					<dwPenWidth>30</dwPenWidth>
					<dwStyleCount>0</dwStyleCount>
					<lbColor>RGB(76,76,76)</lbColor>
					<lbHatch>HS_HORIZONTAL</lbHatch>
					<lbStyle>BS_SOLID</lbStyle>
				</MapSymbolPen>
				<MapSymbolBrush>
					<lbStyle>BS_NULL</lbStyle>
					<lbColor>RGB(255,255,255)</lbColor>
					<lbHatch>HS_HORIZONTAL</lbHatch>
					<rgbFillBKColor>RGB(255,255,255)</rgbFillBKColor>
				</MapSymbolBrush>
				<BeTensile>FALSE</BeTensile>
			</AGraphUnit>
		</PointSymbol>
		<PointSymbol>
			<SymbolName>单个干出礁</SymbolName>
			<SymbolType/>
			<SymbolCode>10020</SymbolCode>
			<RotateAngle>0</RotateAngle>
			<LGraphUnit>
				<GraphUnitType>LGT_LINE</GraphUnitType>
				<GraphUnitCode>2000</GraphUnitCode>
				<PointList>
					<Point>
						<List.x>
							<Value>0</Value>
							<Type>TRUE</Type>
						</List.x>
						<List.y>
							<Value>-110</Value>
							<Type>TRUE</Type>
						</List.y>
					</Point>
					<Point>
						<List.x>
							<Value>0</Value>
							<Type>TRUE</Type>
						</List.x>
						<List.y>
							<Value>50</Value>
							<Type>TRUE</Type>
						</List.y>
					</Point>
				</PointList>
				<MapSymbolPen>
					<dwPenStyle>PS_USERSTYLE|PS_ENDCAP_FLAT|PS_JOIN_ROUND|PS_GEOMETRIC</dwPenStyle>
					<dwPenWidth>30</dwPenWidth>
					<dwStyleCount>2</dwStyleCount>
					<lbColor>RGB(96,93,92)</lbColor>
					<lbHatch>HS_HORIZONTAL</lbHatch>
					<lbStyle>BS_SOLID</lbStyle>
					<lpStyle0>160</lpStyle0>
					<lpStyle1>0</lpStyle1>
				</MapSymbolPen>
				<BeTensile>FALSE</BeTensile>
			</LGraphUnit>
			<LGraphUnit>
				<GraphUnitType>LGT_LINE</GraphUnitType>
				<GraphUnitCode>2001</GraphUnitCode>
				<PointList>
					<Point>
						<List.x>
							<Value>-70</Value>
							<Type>TRUE</Type>
						</List.x>
						<List.y>
							<Value>-30</Value>
							<Type>TRUE</Type>
						</List.y>
					</Point>
					<Point>
						<List.x>
							<Value>70</Value>
							<Type>TRUE</Type>
						</List.x>
						<List.y>
							<Value>-31</Value>
							<Type>TRUE</Type>
						</List.y>
					</Point>
				</PointList>
				<MapSymbolPen>
					<dwPenStyle>PS_USERSTYLE|PS_ENDCAP_FLAT|PS_JOIN_ROUND|PS_GEOMETRIC</dwPenStyle>
					<dwPenWidth>30</dwPenWidth>
					<dwStyleCount>2</dwStyleCount>
					<lbColor>RGB(96,93,92)</lbColor>
					<lbHatch>HS_HORIZONTAL</lbHatch>
					<lbStyle>BS_SOLID</lbStyle>
					<lpStyle0>80</lpStyle0>
					<lpStyle1>0</lpStyle1>
				</MapSymbolPen>
				<BeTensile>FALSE</BeTensile>
			</LGraphUnit>
		</PointSymbol>
		<PointSymbol>
			<SymbolName>干出礁（丛礁）</SymbolName>
			<SymbolType/>
			<SymbolCode>10021</SymbolCode>
			<RotateAngle>0</RotateAngle>
			<LGraphUnit>
				<GraphUnitType>LGT_LINE</GraphUnitType>
				<GraphUnitCode>2002</GraphUnitCode>
				<PointList>
					<Point>
						<List.x>
							<Value>90</Value>
							<Type>TRUE</Type>
						</List.x>
						<List.y>
							<Value>30</Value>
							<Type>TRUE</Type>
						</List.y>
					</Point>
					<Point>
						<List.x>
							<Value>90</Value>
							<Type>TRUE</Type>
						</List.x>
						<List.y>
							<Value>190</Value>
							<Type>TRUE</Type>
						</List.y>
					</Point>
				</PointList>
				<MapSymbolPen>
					<dwPenStyle>PS_USERSTYLE|PS_ENDCAP_FLAT|PS_JOIN_ROUND|PS_GEOMETRIC</dwPenStyle>
					<dwPenWidth>30</dwPenWidth>
					<dwStyleCount>2</dwStyleCount>
					<lbColor>RGB(96,93,92)</lbColor>
					<lbHatch>HS_HORIZONTAL</lbHatch>
					<lbStyle>BS_SOLID</lbStyle>
					<lpStyle0>160</lpStyle0>
					<lpStyle1>0</lpStyle1>
				</MapSymbolPen>
				<BeTensile>FALSE</BeTensile>
			</LGraphUnit>
			<LGraphUnit>
				<GraphUnitType>LGT_LINE</GraphUnitType>
				<GraphUnitCode>2003</GraphUnitCode>
				<PointList>
					<Point>
						<List.x>
							<Value>0</Value>
							<Type>TRUE</Type>
						</List.x>
						<List.y>
							<Value>-110</Value>
							<Type>TRUE</Type>
						</List.y>
					</Point>
					<Point>
						<List.x>
							<Value>0</Value>
							<Type>TRUE</Type>
						</List.x>
						<List.y>
							<Value>50</Value>
							<Type>TRUE</Type>
						</List.y>
					</Point>
				</PointList>
				<MapSymbolPen>
					<dwPenStyle>PS_USERSTYLE|PS_ENDCAP_FLAT|PS_JOIN_ROUND|PS_GEOMETRIC</dwPenStyle>
					<dwPenWidth>30</dwPenWidth>
					<dwStyleCount>2</dwStyleCount>
					<lbColor>RGB(96,93,92)</lbColor>
					<lbHatch>HS_HORIZONTAL</lbHatch>
					<lbStyle>BS_SOLID</lbStyle>
					<lpStyle0>160</lpStyle0>
					<lpStyle1>0</lpStyle1>
				</MapSymbolPen>
				<BeTensile>FALSE</BeTensile>
			</LGraphUnit>
			<LGraphUnit>
				<GraphUnitType>LGT_LINE</GraphUnitType>
				<GraphUnitCode>2004</GraphUnitCode>
				<PointList>
					<Point>
						<List.x>
							<Value>-80</Value>
							<Type>TRUE</Type>
						</List.x>
						<List.y>
							<Value>-30</Value>
							<Type>TRUE</Type>
						</List.y>
					</Point>
					<Point>
						<List.x>
							<Value>80</Value>
							<Type>TRUE</Type>
						</List.x>
						<List.y>
							<Value>-30</Value>
							<Type>TRUE</Type>
						</List.y>
					</Point>
				</PointList>
				<MapSymbolPen>
					<dwPenStyle>PS_USERSTYLE|PS_ENDCAP_FLAT|PS_JOIN_ROUND|PS_GEOMETRIC</dwPenStyle>
					<dwPenWidth>30</dwPenWidth>
					<dwStyleCount>2</dwStyleCount>
					<lbColor>RGB(96,93,92)</lbColor>
					<lbHatch>HS_HORIZONTAL</lbHatch>
					<lbStyle>BS_SOLID</lbStyle>
					<lpStyle0>80</lpStyle0>
					<lpStyle1>0</lpStyle1>
				</MapSymbolPen>
				<BeTensile>FALSE</BeTensile>
			</LGraphUnit>
			<LGraphUnit>
				<GraphUnitType>LGT_LINE</GraphUnitType>
				<GraphUnitCode>2005</GraphUnitCode>
				<PointList>
					<Point>
						<List.x>
							<Value>8</Value>
							<Type>TRUE</Type>
						</List.x>
						<List.y>
							<Value>110</Value>
							<Type>TRUE</Type>
						</List.y>
					</Point>
					<Point>
						<List.x>
							<Value>168</Value>
							<Type>TRUE</Type>
						</List.x>
						<List.y>
							<Value>110</Value>
							<Type>TRUE</Type>
						</List.y>
					</Point>
				</PointList>
				<MapSymbolPen>
					<dwPenStyle>PS_USERSTYLE|PS_ENDCAP_FLAT|PS_JOIN_ROUND|PS_GEOMETRIC</dwPenStyle>
					<dwPenWidth>30</dwPenWidth>
					<dwStyleCount>2</dwStyleCount>
					<lbColor>RGB(96,93,92)</lbColor>
					<lbHatch>HS_HORIZONTAL</lbHatch>
					<lbStyle>BS_SOLID</lbStyle>
					<lpStyle0>80</lpStyle0>
					<lpStyle1>0</lpStyle1>
				</MapSymbolPen>
				<BeTensile>FALSE</BeTensile>
			</LGraphUnit>
			<LGraphUnit>
				<GraphUnitType>LGT_LINE</GraphUnitType>
				<GraphUnitCode>2006</GraphUnitCode>
				<PointList>
					<Point>
						<List.x>
							<Value>-172</Value>
							<Type>TRUE</Type>
						</List.x>
						<List.y>
							<Value>100</Value>
							<Type>TRUE</Type>
						</List.y>
					</Point>
					<Point>
						<List.x>
							<Value>-12</Value>
							<Type>TRUE</Type>
						</List.x>
						<List.y>
							<Value>100</Value>
							<Type>TRUE</Type>
						</List.y>
					</Point>
				</PointList>
				<MapSymbolPen>
					<dwPenStyle>PS_USERSTYLE|PS_ENDCAP_FLAT|PS_JOIN_ROUND|PS_GEOMETRIC</dwPenStyle>
					<dwPenWidth>30</dwPenWidth>
					<dwStyleCount>2</dwStyleCount>
					<lbColor>RGB(96,93,92)</lbColor>
					<lbHatch>HS_HORIZONTAL</lbHatch>
					<lbStyle>BS_SOLID</lbStyle>
					<lpStyle0>80</lpStyle0>
					<lpStyle1>0</lpStyle1>
				</MapSymbolPen>
				<BeTensile>FALSE</BeTensile>
			</LGraphUnit>
			<LGraphUnit>
				<GraphUnitType>LGT_LINE</GraphUnitType>
				<GraphUnitCode>2007</GraphUnitCode>
				<PointList>
					<Point>
						<List.x>
							<Value>-90</Value>
							<Type>TRUE</Type>
						</List.x>
						<List.y>
							<Value>20</Value>
							<Type>TRUE</Type>
						</List.y>
					</Point>
					<Point>
						<List.x>
							<Value>-90</Value>
							<Type>TRUE</Type>
						</List.x>
						<List.y>
							<Value>180</Value>
							<Type>TRUE</Type>
						</List.y>
					</Point>
				</PointList>
				<MapSymbolPen>
					<dwPenStyle>PS_USERSTYLE|PS_ENDCAP_FLAT|PS_JOIN_ROUND|PS_GEOMETRIC</dwPenStyle>
					<dwPenWidth>30</dwPenWidth>
					<dwStyleCount>2</dwStyleCount>
					<lbColor>RGB(96,93,92)</lbColor>
					<lbHatch>HS_HORIZONTAL</lbHatch>
					<lbStyle>BS_SOLID</lbStyle>
					<lpStyle0>160</lpStyle0>
					<lpStyle1>0</lpStyle1>
				</MapSymbolPen>
				<BeTensile>FALSE</BeTensile>
			</LGraphUnit>
		</PointSymbol>
		<PointSymbol>
			<SymbolName>珊瑚礁</SymbolName>
			<SymbolType/>
			<SymbolCode>10022</SymbolCode>
			<RotateAngle>0</RotateAngle>
			<AGraphUnit>
				<GraphUnitType>AGT_LINE</GraphUnitType>
				<GraphUnitCode>3000</GraphUnitCode>
				<PointList>
					<Point>
						<List.x>
							<Value>39</Value>
							<Type>TRUE</Type>
						</List.x>
						<List.y>
							<Value>67</Value>
							<Type>TRUE</Type>
						</List.y>
					</Point>
					<Point>
						<List.x>
							<Value>194</Value>
							<Type>TRUE</Type>
						</List.x>
						<List.y>
							<Value>136</Value>
							<Type>TRUE</Type>
						</List.y>
					</Point>
					<Point>
						<List.x>
							<Value>64</Value>
							<Type>TRUE</Type>
						</List.x>
						<List.y>
							<Value>47</Value>
							<Type>TRUE</Type>
						</List.y>
					</Point>
					<Point>
						<List.x>
							<Value>164</Value>
							<Type>TRUE</Type>
						</List.x>
						<List.y>
							<Value>74</Value>
							<Type>TRUE</Type>
						</List.y>
					</Point>
					<Point>
						<List.x>
							<Value>88</Value>
							<Type>TRUE</Type>
						</List.x>
						<List.y>
							<Value>-7</Value>
							<Type>TRUE</Type>
						</List.y>
					</Point>
					<Point>
						<List.x>
							<Value>244</Value>
							<Type>TRUE</Type>
						</List.x>
						<List.y>
							<Value>-47</Value>
							<Type>TRUE</Type>
						</List.y>
					</Point>
					<Point>
						<List.x>
							<Value>76</Value>
							<Type>TRUE</Type>
						</List.x>
						<List.y>
							<Value>-22</Value>
							<Type>TRUE</Type>
						</List.y>
					</Point>
					<Point>
						<List.x>
							<Value>186</Value>
							<Type>TRUE</Type>
						</List.x>
						<List.y>
							<Value>-76</Value>
							<Type>TRUE</Type>
						</List.y>
					</Point>
					<Point>
						<List.x>
							<Value>48</Value>
							<Type>TRUE</Type>
						</List.x>
						<List.y>
							<Value>-43</Value>
							<Type>TRUE</Type>
						</List.y>
					</Point>
					<Point>
						<List.x>
							<Value>84</Value>
							<Type>TRUE</Type>
						</List.x>
						<List.y>
							<Value>-210</Value>
							<Type>TRUE</Type>
						</List.y>
					</Point>
					<Point>
						<List.x>
							<Value>21</Value>
							<Type>TRUE</Type>
						</List.x>
						<List.y>
							<Value>-52</Value>
							<Type>TRUE</Type>
						</List.y>
					</Point>
					<Point>
						<List.x>
							<Value>30</Value>
							<Type>TRUE</Type>
						</List.x>
						<List.y>
							<Value>-148</Value>
							<Type>TRUE</Type>
						</List.y>
					</Point>
					<Point>
						<List.x>
							<Value>-23</Value>
							<Type>TRUE</Type>
						</List.x>
						<List.y>
							<Value>-65</Value>
							<Type>TRUE</Type>
						</List.y>
					</Point>
					<Point>
						<List.x>
							<Value>-156</Value>
							<Type>TRUE</Type>
						</List.x>
						<List.y>
							<Value>-159</Value>
							<Type>TRUE</Type>
						</List.y>
					</Point>
					<Point>
						<List.x>
							<Value>-67</Value>
							<Type>TRUE</Type>
						</List.x>
						<List.y>
							<Value>-21</Value>
							<Type>TRUE</Type>
						</List.y>
					</Point>
					<Point>
						<List.x>
							<Value>-140</Value>
							<Type>TRUE</Type>
						</List.x>
						<List.y>
							<Value>-71</Value>
							<Type>TRUE</Type>
						</List.y>
					</Point>
					<Point>
						<List.x>
							<Value>-74</Value>
							<Type>TRUE</Type>
						</List.x>
						<List.y>
							<Value>16</Value>
							<Type>TRUE</Type>
						</List.y>
					</Point>
					<Point>
						<List.x>
							<Value>-194</Value>
							<Type>TRUE</Type>
						</List.x>
						<List.y>
							<Value>37</Value>
							<Type>TRUE</Type>
						</List.y>
					</Point>
					<Point>
						<List.x>
							<Value>-65</Value>
							<Type>TRUE</Type>
						</List.x>
						<List.y>
							<Value>51</Value>
							<Type>TRUE</Type>
						</List.y>
					</Point>
					<Point>
						<List.x>
							<Value>-144</Value>
							<Type>TRUE</Type>
						</List.x>
						<List.y>
							<Value>79</Value>
							<Type>TRUE</Type>
						</List.y>
					</Point>
					<Point>
						<List.x>
							<Value>-41</Value>
							<Type>TRUE</Type>
						</List.x>
						<List.y>
							<Value>70</Value>
							<Type>TRUE</Type>
						</List.y>
					</Point>
					<Point>
						<List.x>
							<Value>-64</Value>
							<Type>TRUE</Type>
						</List.x>
						<List.y>
							<Value>191</Value>
							<Type>TRUE</Type>
						</List.y>
					</Point>
					<Point>
						<List.x>
							<Value>15</Value>
							<Type>TRUE</Type>
						</List.x>
						<List.y>
							<Value>74</Value>
							<Type>TRUE</Type>
						</List.y>
					</Point>
					<Point>
						<List.x>
							<Value>6</Value>
							<Type>TRUE</Type>
						</List.x>
						<List.y>
							<Value>169</Value>
							<Type>TRUE</Type>
						</List.y>
					</Point>
					<Point>
						<List.x>
							<Value>40</Value>
							<Type>TRUE</Type>
						</List.x>
						<List.y>
							<Value>65</Value>
							<Type>TRUE</Type>
						</List.y>
					</Point>
					<Point>
						<List.x>
							<Value>39</Value>
							<Type>TRUE</Type>
						</List.x>
						<List.y>
							<Value>67</Value>
							<Type>TRUE</Type>
						</List.y>
					</Point>
				</PointList>
				<MapSymbolPen>
					<dwPenStyle>PS_SOLID|PS_ENDCAP_ROUND|PS_JOIN_ROUND|PS_COSMETIC</dwPenStyle>
					<dwPenWidth>12</dwPenWidth>
					<dwStyleCount>0</dwStyleCount>
					<lbColor>RGB(96,93,92)</lbColor>
					<lbHatch>HS_HORIZONTAL</lbHatch>
					<lbStyle>BS_SOLID</lbStyle>
				</MapSymbolPen>
				<MapSymbolBrush>
					<lbStyle>BS_NULL</lbStyle>
					<lbColor>RGB(255,255,255)</lbColor>
					<lbHatch>HS_HORIZONTAL</lbHatch>
					<rgbFillBKColor>RGB(255,255,255)</rgbFillBKColor>
				</MapSymbolBrush>
				<BeTensile>FALSE</BeTensile>
			</AGraphUnit>
		</PointSymbol>
		<PointSymbol>
			<SymbolName>沙洲</SymbolName>
			<SymbolType/>
			<SymbolCode>10023</SymbolCode>
			<RotateAngle>0</RotateAngle>
			<PGraphUnit>
				<GraphUnitType>PGT_ELLIPSE</GraphUnitType>
				<GraphUnitCode>1000</GraphUnitCode>
				<MapSymbolGeometryProp>
					<pntCentralPointX>
						<Value>0</Value>
						<Type>TRUE</Type>
					</pntCentralPointX>
					<pntCentralPointY>
						<Value>0</Value>
						<Type>TRUE</Type>
					</pntCentralPointY>
					<nLongRadius>10</nLongRadius>
					<nShortRadius>10</nShortRadius>
					<nSideNum>5</nSideNum>
					<nStartAngle>0</nStartAngle>
					<nEndAngle>360</nEndAngle>
				</MapSymbolGeometryProp>
				<MapSymbolPen>
					<dwPenStyle>PS_SOLID|PS_ENDCAP_ROUND|PS_JOIN_ROUND|PS_COSMETIC</dwPenStyle>
					<dwPenWidth>12</dwPenWidth>
					<dwStyleCount>0</dwStyleCount>
					<lbColor>RGB(165,118,27)</lbColor>
					<lbHatch>HS_HORIZONTAL</lbHatch>
					<lbStyle>BS_SOLID</lbStyle>
				</MapSymbolPen>
				<MapSymbolBrush>
					<lbStyle>BS_SOLID</lbStyle>
					<lbColor>RGB(165,118,27)</lbColor>
					<lbHatch>HS_VERTICAL</lbHatch>
					<rgbFillBKColor>RGB(165,118,27)</rgbFillBKColor>
				</MapSymbolBrush>
				<RotateAngle>0</RotateAngle>
				<BeTensile>FALSE</BeTensile>
			</PGraphUnit>
		</PointSymbol>
		<PointSymbol>
			<SymbolName>水井</SymbolName>
			<SymbolType>POINT_NORMAL</SymbolType>
			<SymbolCode>10024</SymbolCode>
			<RotateAngle>0</RotateAngle>
			<LGraphUnit>
				<GraphUnitType>LGT_LINE</GraphUnitType>
				<GraphUnitCode>2000</GraphUnitCode>
				<PointList>
					<Point>
						<List.x>
							<Value>-65</Value>
							<Type>TRUE</Type>
						</List.x>
						<List.y>
							<Value>130</Value>
							<Type>TRUE</Type>
						</List.y>
					</Point>
					<Point>
						<List.x>
							<Value>-65</Value>
							<Type>TRUE</Type>
						</List.x>
						<List.y>
							<Value>-130</Value>
							<Type>TRUE</Type>
						</List.y>
					</Point>
				</PointList>
				<MapSymbolPen>
					<dwPenStyle>PS_SOLID|PS_ENDCAP_ROUND|PS_JOIN_ROUND|PS_COSMETIC</dwPenStyle>
					<dwPenWidth>12</dwPenWidth>
					<dwStyleCount>0</dwStyleCount>
					<lbColor>RGB(0,147,221)</lbColor>
					<lbHatch>HS_HORIZONTAL</lbHatch>
					<lbStyle>BS_SOLID</lbStyle>
				</MapSymbolPen>
				<BeTensile>FALSE</BeTensile>
			</LGraphUnit>
			<LGraphUnit>
				<GraphUnitType>LGT_LINE</GraphUnitType>
				<GraphUnitCode>2001</GraphUnitCode>
				<PointList>
					<Point>
						<List.x>
							<Value>65</Value>
							<Type>TRUE</Type>
						</List.x>
						<List.y>
							<Value>-130</Value>
							<Type>TRUE</Type>
						</List.y>
					</Point>
					<Point>
						<List.x>
							<Value>65</Value>
							<Type>TRUE</Type>
						</List.x>
						<List.y>
							<Value>130</Value>
							<Type>TRUE</Type>
						</List.y>
					</Point>
				</PointList>
				<MapSymbolPen>
					<dwPenStyle>PS_SOLID|PS_ENDCAP_ROUND|PS_JOIN_ROUND|PS_COSMETIC</dwPenStyle>
					<dwPenWidth>12</dwPenWidth>
					<dwStyleCount>0</dwStyleCount>
					<lbColor>RGB(0,147,221)</lbColor>
					<lbHatch>HS_HORIZONTAL</lbHatch>
					<lbStyle>BS_SOLID</lbStyle>
				</MapSymbolPen>
				<BeTensile>FALSE</BeTensile>
			</LGraphUnit>
			<LGraphUnit>
				<GraphUnitType>LGT_LINE</GraphUnitType>
				<GraphUnitCode>2002</GraphUnitCode>
				<PointList>
					<Point>
						<List.x>
							<Value>-130</Value>
							<Type>TRUE</Type>
						</List.x>
						<List.y>
							<Value>-65</Value>
							<Type>TRUE</Type>
						</List.y>
					</Point>
					<Point>
						<List.x>
							<Value>130</Value>
							<Type>TRUE</Type>
						</List.x>
						<List.y>
							<Value>-65</Value>
							<Type>TRUE</Type>
						</List.y>
					</Point>
				</PointList>
				<MapSymbolPen>
					<dwPenStyle>PS_SOLID|PS_ENDCAP_ROUND|PS_JOIN_ROUND|PS_COSMETIC</dwPenStyle>
					<dwPenWidth>12</dwPenWidth>
					<dwStyleCount>0</dwStyleCount>
					<lbColor>RGB(0,147,221)</lbColor>
					<lbHatch>HS_HORIZONTAL</lbHatch>
					<lbStyle>BS_SOLID</lbStyle>
				</MapSymbolPen>
				<BeTensile>FALSE</BeTensile>
			</LGraphUnit>
			<LGraphUnit>
				<GraphUnitType>LGT_LINE</GraphUnitType>
				<GraphUnitCode>2003</GraphUnitCode>
				<PointList>
					<Point>
						<List.x>
							<Value>130</Value>
							<Type>TRUE</Type>
						</List.x>
						<List.y>
							<Value>65</Value>
							<Type>TRUE</Type>
						</List.y>
					</Point>
					<Point>
						<List.x>
							<Value>-130</Value>
							<Type>TRUE</Type>
						</List.x>
						<List.y>
							<Value>65</Value>
							<Type>TRUE</Type>
						</List.y>
					</Point>
				</PointList>
				<MapSymbolPen>
					<dwPenStyle>PS_SOLID|PS_ENDCAP_ROUND|PS_JOIN_ROUND|PS_COSMETIC</dwPenStyle>
					<dwPenWidth>12</dwPenWidth>
					<dwStyleCount>0</dwStyleCount>
					<lbColor>RGB(0,147,221)</lbColor>
					<lbHatch>HS_HORIZONTAL</lbHatch>
					<lbStyle>BS_SOLID</lbStyle>
				</MapSymbolPen>
				<BeTensile>FALSE</BeTensile>
			</LGraphUnit>
		</PointSymbol>
		<PointSymbol>
			<SymbolName>水井、机井</SymbolName>
			<SymbolType>POINT_NORMAL</SymbolType>
			<SymbolCode>10025</SymbolCode>
			<RotateAngle>0</RotateAngle>
			<PGraphUnit>
				<GraphUnitType>PGT_ELLIPSE</GraphUnitType>
				<GraphUnitCode>1000</GraphUnitCode>
				<MapSymbolGeometryProp>
					<pntCentralPointX>
						<Value>0</Value>
						<Type>TRUE</Type>
					</pntCentralPointX>
					<pntCentralPointY>
						<Value>0</Value>
						<Type>TRUE</Type>
					</pntCentralPointY>
					<nLongRadius>170</nLongRadius>
					<nShortRadius>170</nShortRadius>
					<nSideNum>5</nSideNum>
					<nStartAngle>0</nStartAngle>
					<nEndAngle>360</nEndAngle>
				</MapSymbolGeometryProp>
				<MapSymbolPen>
					<dwPenStyle>PS_SOLID|PS_ENDCAP_ROUND|PS_JOIN_ROUND|PS_COSMETIC</dwPenStyle>
					<dwPenWidth>12</dwPenWidth>
					<dwStyleCount>0</dwStyleCount>
					<lbColor>RGB(0,147,221)</lbColor>
					<lbHatch>HS_HORIZONTAL</lbHatch>
					<lbStyle>BS_SOLID</lbStyle>
				</MapSymbolPen>
				<MapSymbolBrush>
					<lbStyle>BS_NULL</lbStyle>
					<lbColor>RGB(236,233,216)</lbColor>
					<lbHatch>HS_HORIZONTAL</lbHatch>
					<rgbFillBKColor>RGB(236,233,216)</rgbFillBKColor>
				</MapSymbolBrush>
				<RotateAngle>0</RotateAngle>
				<BeTensile>FALSE</BeTensile>
			</PGraphUnit>
			<LGraphUnit>
				<GraphUnitType>LGT_LINE</GraphUnitType>
				<GraphUnitCode>2001</GraphUnitCode>
				<PointList>
					<Point>
						<List.x>
							<Value>65</Value>
							<Type>TRUE</Type>
						</List.x>
						<List.y>
							<Value>-130</Value>
							<Type>TRUE</Type>
						</List.y>
					</Point>
					<Point>
						<List.x>
							<Value>65</Value>
							<Type>TRUE</Type>
						</List.x>
						<List.y>
							<Value>130</Value>
							<Type>TRUE</Type>
						</List.y>
					</Point>
				</PointList>
				<MapSymbolPen>
					<dwPenStyle>PS_SOLID|PS_ENDCAP_ROUND|PS_JOIN_ROUND|PS_COSMETIC</dwPenStyle>
					<dwPenWidth>12</dwPenWidth>
					<dwStyleCount>0</dwStyleCount>
					<lbColor>RGB(0,147,221)</lbColor>
					<lbHatch>HS_HORIZONTAL</lbHatch>
					<lbStyle>BS_SOLID</lbStyle>
				</MapSymbolPen>
				<BeTensile>FALSE</BeTensile>
			</LGraphUnit>
			<LGraphUnit>
				<GraphUnitType>LGT_LINE</GraphUnitType>
				<GraphUnitCode>2000</GraphUnitCode>
				<PointList>
					<Point>
						<List.x>
							<Value>-65</Value>
							<Type>TRUE</Type>
						</List.x>
						<List.y>
							<Value>130</Value>
							<Type>TRUE</Type>
						</List.y>
					</Point>
					<Point>
						<List.x>
							<Value>-65</Value>
							<Type>TRUE</Type>
						</List.x>
						<List.y>
							<Value>-130</Value>
							<Type>TRUE</Type>
						</List.y>
					</Point>
				</PointList>
				<MapSymbolPen>
					<dwPenStyle>PS_SOLID|PS_ENDCAP_ROUND|PS_JOIN_ROUND|PS_COSMETIC</dwPenStyle>
					<dwPenWidth>12</dwPenWidth>
					<dwStyleCount>0</dwStyleCount>
					<lbColor>RGB(0,147,221)</lbColor>
					<lbHatch>HS_HORIZONTAL</lbHatch>
					<lbStyle>BS_SOLID</lbStyle>
				</MapSymbolPen>
				<BeTensile>FALSE</BeTensile>
			</LGraphUnit>
			<LGraphUnit>
				<GraphUnitType>LGT_LINE</GraphUnitType>
				<GraphUnitCode>2002</GraphUnitCode>
				<PointList>
					<Point>
						<List.x>
							<Value>-130</Value>
							<Type>TRUE</Type>
						</List.x>
						<List.y>
							<Value>-65</Value>
							<Type>TRUE</Type>
						</List.y>
					</Point>
					<Point>
						<List.x>
							<Value>130</Value>
							<Type>TRUE</Type>
						</List.x>
						<List.y>
							<Value>-65</Value>
							<Type>TRUE</Type>
						</List.y>
					</Point>
				</PointList>
				<MapSymbolPen>
					<dwPenStyle>PS_SOLID|PS_ENDCAP_ROUND|PS_JOIN_ROUND|PS_COSMETIC</dwPenStyle>
					<dwPenWidth>12</dwPenWidth>
					<dwStyleCount>0</dwStyleCount>
					<lbColor>RGB(0,147,221)</lbColor>
					<lbHatch>HS_HORIZONTAL</lbHatch>
					<lbStyle>BS_SOLID</lbStyle>
				</MapSymbolPen>
				<BeTensile>FALSE</BeTensile>
			</LGraphUnit>
			<LGraphUnit>
				<GraphUnitType>LGT_LINE</GraphUnitType>
				<GraphUnitCode>2003</GraphUnitCode>
				<PointList>
					<Point>
						<List.x>
							<Value>130</Value>
							<Type>TRUE</Type>
						</List.x>
						<List.y>
							<Value>65</Value>
							<Type>TRUE</Type>
						</List.y>
					</Point>
					<Point>
						<List.x>
							<Value>-130</Value>
							<Type>TRUE</Type>
						</List.x>
						<List.y>
							<Value>65</Value>
							<Type>TRUE</Type>
						</List.y>
					</Point>
				</PointList>
				<MapSymbolPen>
					<dwPenStyle>PS_SOLID|PS_ENDCAP_ROUND|PS_JOIN_ROUND|PS_COSMETIC</dwPenStyle>
					<dwPenWidth>12</dwPenWidth>
					<dwStyleCount>0</dwStyleCount>
					<lbColor>RGB(0,147,221)</lbColor>
					<lbHatch>HS_HORIZONTAL</lbHatch>
					<lbStyle>BS_SOLID</lbStyle>
				</MapSymbolPen>
				<BeTensile>FALSE</BeTensile>
			</LGraphUnit>
		</PointSymbol>
		<PointSymbol>
			<SymbolName>贮水池、水窖、地热池</SymbolName>
			<SymbolType/>
			<SymbolCode>10026</SymbolCode>
			<RotateAngle>0</RotateAngle>
			<PGraphUnit>
				<GraphUnitType>PGT_RECTANGLE</GraphUnitType>
				<GraphUnitCode>1000</GraphUnitCode>
				<MapSymbolGeometryProp>
					<pntCentralPointX>
						<Value>0</Value>
						<Type>TRUE</Type>
					</pntCentralPointX>
					<pntCentralPointY>
						<Value>0</Value>
						<Type>TRUE</Type>
					</pntCentralPointY>
					<nLongRadius>65</nLongRadius>
					<nShortRadius>65</nShortRadius>
					<nSideNum>5</nSideNum>
					<nStartAngle>0</nStartAngle>
					<nEndAngle>360</nEndAngle>
				</MapSymbolGeometryProp>
				<MapSymbolPen>
					<dwPenStyle>PS_NULL</dwPenStyle>
					<dwPenWidth>10</dwPenWidth>
					<dwStyleCount>0</dwStyleCount>
					<lbColor>RGB(31,26,23)</lbColor>
					<lbHatch>HS_HORIZONTAL</lbHatch>
					<lbStyle>BS_SOLID</lbStyle>
				</MapSymbolPen>
				<MapSymbolBrush>
					<lbStyle>BS_SOLID</lbStyle>
					<lbColor>RGB(0,147,221)</lbColor>
					<lbHatch>HS_VERTICAL</lbHatch>
					<rgbFillBKColor>RGB(0,147,221)</rgbFillBKColor>
				</MapSymbolBrush>
				<RotateAngle>0</RotateAngle>
				<BeTensile>FALSE</BeTensile>
			</PGraphUnit>
		</PointSymbol>
		<PointSymbol>
			<SymbolName>沙洲（填充面用）</SymbolName>
			<SymbolType/>
			<SymbolCode>10027</SymbolCode>
			<RotateAngle>0</RotateAngle>
			<AGraphUnit>
				<GraphUnitType>AGT_CURVE</GraphUnitType>
				<GraphUnitCode>3000</GraphUnitCode>
				<MapSymbolGeometryProp>
					<pntCentralPointX>
						<Value>0</Value>
						<Type>FALSE</Type>
					</pntCentralPointX>
					<pntCentralPointY>
						<Value>0</Value>
						<Type>FALSE</Type>
					</pntCentralPointY>
					<nLongRadius>10</nLongRadius>
					<nShortRadius>10</nShortRadius>
					<nSideNum>5</nSideNum>
					<nStartAngle>0</nStartAngle>
					<nEndAngle>360</nEndAngle>
				</MapSymbolGeometryProp>
				<MapSymbolPen>
					<dwPenStyle>PS_SOLID|PS_ENDCAP_ROUND|PS_JOIN_ROUND|PS_COSMETIC</dwPenStyle>
					<dwPenWidth>10</dwPenWidth>
					<dwStyleCount>0</dwStyleCount>
					<lbColor>RGB(178,107,0)</lbColor>
					<lbHatch>HS_HORIZONTAL</lbHatch>
					<lbStyle>BS_SOLID</lbStyle>
				</MapSymbolPen>
				<MapSymbolBrush>
					<lbStyle>BS_SOLID</lbStyle>
					<lbColor>RGB(178,107,0)</lbColor>
					<lbHatch>HS_HORIZONTAL</lbHatch>
					<rgbFillBKColor>RGB(178,107,0)</rgbFillBKColor>
				</MapSymbolBrush>
				<BeTensile>FALSE</BeTensile>
			</AGraphUnit>
		</PointSymbol>
		<PointSymbol>
			<SymbolName>危险海区1（填充面）</SymbolName>
			<SymbolType/>
			<SymbolCode>10028</SymbolCode>
			<RotateAngle>0</RotateAngle>
			<LGraphUnit>
				<GraphUnitType>LGT_LINE</GraphUnitType>
				<GraphUnitCode>2000</GraphUnitCode>
				<PointList>
					<Point>
						<List.x>
							<Value>-70</Value>
							<Type>TRUE</Type>
						</List.x>
						<List.y>
							<Value>0</Value>
							<Type>TRUE</Type>
						</List.y>
					</Point>
					<Point>
						<List.x>
							<Value>70</Value>
							<Type>TRUE</Type>
						</List.x>
						<List.y>
							<Value>0</Value>
							<Type>TRUE</Type>
						</List.y>
					</Point>
				</PointList>
				<MapSymbolPen>
					<dwPenStyle>PS_USERSTYLE|PS_ENDCAP_FLAT|PS_JOIN_ROUND|PS_GEOMETRIC</dwPenStyle>
					<dwPenWidth>30</dwPenWidth>
					<dwStyleCount>2</dwStyleCount>
					<lbColor>RGB(96,93,92)</lbColor>
					<lbHatch>HS_HORIZONTAL</lbHatch>
					<lbStyle>BS_SOLID</lbStyle>
					<lpStyle0>80</lpStyle0>
					<lpStyle1>0</lpStyle1>
				</MapSymbolPen>
				<BeTensile>FALSE</BeTensile>
			</LGraphUnit>
			<LGraphUnit>
				<GraphUnitType>LGT_LINE</GraphUnitType>
				<GraphUnitCode>2001</GraphUnitCode>
				<PointList>
					<Point>
						<List.x>
							<Value>1</Value>
							<Type>TRUE</Type>
						</List.x>
						<List.y>
							<Value>0</Value>
							<Type>TRUE</Type>
						</List.y>
					</Point>
					<Point>
						<List.x>
							<Value>1</Value>
							<Type>TRUE</Type>
						</List.x>
						<List.y>
							<Value>160</Value>
							<Type>TRUE</Type>
						</List.y>
					</Point>
				</PointList>
				<MapSymbolPen>
					<dwPenStyle>PS_USERSTYLE|PS_ENDCAP_FLAT|PS_JOIN_ROUND|PS_GEOMETRIC</dwPenStyle>
					<dwPenWidth>30</dwPenWidth>
					<dwStyleCount>2</dwStyleCount>
					<lbColor>RGB(96,93,92)</lbColor>
					<lbHatch>HS_HORIZONTAL</lbHatch>
					<lbStyle>BS_SOLID</lbStyle>
					<lpStyle0>160</lpStyle0>
					<lpStyle1>0</lpStyle1>
				</MapSymbolPen>
				<BeTensile>FALSE</BeTensile>
			</LGraphUnit>
		</PointSymbol>
		<PointSymbol>
			<SymbolName>危险海区4（填充面）</SymbolName>
			<SymbolType/>
			<SymbolCode>10029</SymbolCode>
			<RotateAngle>0</RotateAngle>
			<LGraphUnit>
				<GraphUnitType>LGT_LINE</GraphUnitType>
				<GraphUnitCode>2001</GraphUnitCode>
				<PointList>
					<Point>
						<List.x>
							<Value>-119</Value>
							<Type>TRUE</Type>
						</List.x>
						<List.y>
							<Value>40</Value>
							<Type>TRUE</Type>
						</List.y>
					</Point>
					<Point>
						<List.x>
							<Value>-119</Value>
							<Type>TRUE</Type>
						</List.x>
						<List.y>
							<Value>194</Value>
							<Type>TRUE</Type>
						</List.y>
					</Point>
				</PointList>
				<MapSymbolPen>
					<dwPenStyle>PS_USERSTYLE|PS_ENDCAP_FLAT|PS_JOIN_ROUND|PS_GEOMETRIC</dwPenStyle>
					<dwPenWidth>30</dwPenWidth>
					<dwStyleCount>2</dwStyleCount>
					<lbColor>RGB(96,93,92)</lbColor>
					<lbHatch>HS_HORIZONTAL</lbHatch>
					<lbStyle>BS_SOLID</lbStyle>
					<lpStyle0>160</lpStyle0>
					<lpStyle1>0</lpStyle1>
				</MapSymbolPen>
				<BeTensile>FALSE</BeTensile>
			</LGraphUnit>
			<LGraphUnit>
				<GraphUnitType>LGT_LINE</GraphUnitType>
				<GraphUnitCode>2005</GraphUnitCode>
				<PointList>
					<Point>
						<List.x>
							<Value>140</Value>
							<Type>TRUE</Type>
						</List.x>
						<List.y>
							<Value>0</Value>
							<Type>TRUE</Type>
						</List.y>
					</Point>
					<Point>
						<List.x>
							<Value>140</Value>
							<Type>TRUE</Type>
						</List.x>
						<List.y>
							<Value>140</Value>
							<Type>TRUE</Type>
						</List.y>
					</Point>
				</PointList>
				<MapSymbolPen>
					<dwPenStyle>PS_USERSTYLE|PS_ENDCAP_FLAT|PS_JOIN_ROUND|PS_GEOMETRIC</dwPenStyle>
					<dwPenWidth>30</dwPenWidth>
					<dwStyleCount>2</dwStyleCount>
					<lbColor>RGB(96,93,92)</lbColor>
					<lbHatch>HS_HORIZONTAL</lbHatch>
					<lbStyle>BS_SOLID</lbStyle>
					<lpStyle0>160</lpStyle0>
					<lpStyle1>0</lpStyle1>
				</MapSymbolPen>
				<BeTensile>FALSE</BeTensile>
			</LGraphUnit>
			<LGraphUnit>
				<GraphUnitType>LGT_LINE</GraphUnitType>
				<GraphUnitCode>2006</GraphUnitCode>
				<PointList>
					<Point>
						<List.x>
							<Value>0</Value>
							<Type>TRUE</Type>
						</List.x>
						<List.y>
							<Value>-210</Value>
							<Type>TRUE</Type>
						</List.y>
					</Point>
					<Point>
						<List.x>
							<Value>0</Value>
							<Type>TRUE</Type>
						</List.x>
						<List.y>
							<Value>-60</Value>
							<Type>TRUE</Type>
						</List.y>
					</Point>
				</PointList>
				<MapSymbolPen>
					<dwPenStyle>PS_USERSTYLE|PS_ENDCAP_FLAT|PS_JOIN_ROUND|PS_GEOMETRIC</dwPenStyle>
					<dwPenWidth>30</dwPenWidth>
					<dwStyleCount>2</dwStyleCount>
					<lbColor>RGB(96,93,92)</lbColor>
					<lbHatch>HS_HORIZONTAL</lbHatch>
					<lbStyle>BS_SOLID</lbStyle>
					<lpStyle0>160</lpStyle0>
					<lpStyle1>0</lpStyle1>
				</MapSymbolPen>
				<BeTensile>FALSE</BeTensile>
			</LGraphUnit>
			<LGraphUnit>
				<GraphUnitType>LGT_LINE</GraphUnitType>
				<GraphUnitCode>2007</GraphUnitCode>
				<PointList>
					<Point>
						<List.x>
							<Value>-70</Value>
							<Type>TRUE</Type>
						</List.x>
						<List.y>
							<Value>-60</Value>
							<Type>TRUE</Type>
						</List.y>
					</Point>
					<Point>
						<List.x>
							<Value>70</Value>
							<Type>TRUE</Type>
						</List.x>
						<List.y>
							<Value>-60</Value>
							<Type>TRUE</Type>
						</List.y>
					</Point>
				</PointList>
				<MapSymbolPen>
					<dwPenStyle>PS_USERSTYLE|PS_ENDCAP_FLAT|PS_JOIN_ROUND|PS_GEOMETRIC</dwPenStyle>
					<dwPenWidth>30</dwPenWidth>
					<dwStyleCount>2</dwStyleCount>
					<lbColor>RGB(96,93,92)</lbColor>
					<lbHatch>HS_HORIZONTAL</lbHatch>
					<lbStyle>BS_SOLID</lbStyle>
					<lpStyle0>80</lpStyle0>
					<lpStyle1>0</lpStyle1>
				</MapSymbolPen>
				<BeTensile>FALSE</BeTensile>
			</LGraphUnit>
			<LGraphUnit>
				<GraphUnitType>LGT_LINE</GraphUnitType>
				<GraphUnitCode>2008</GraphUnitCode>
				<PointList>
					<Point>
						<List.x>
							<Value>70</Value>
							<Type>TRUE</Type>
						</List.x>
						<List.y>
							<Value>70</Value>
							<Type>TRUE</Type>
						</List.y>
					</Point>
					<Point>
						<List.x>
							<Value>210</Value>
							<Type>TRUE</Type>
						</List.x>
						<List.y>
							<Value>70</Value>
							<Type>TRUE</Type>
						</List.y>
					</Point>
				</PointList>
				<MapSymbolPen>
					<dwPenStyle>PS_USERSTYLE|PS_ENDCAP_FLAT|PS_JOIN_ROUND|PS_GEOMETRIC</dwPenStyle>
					<dwPenWidth>30</dwPenWidth>
					<dwStyleCount>2</dwStyleCount>
					<lbColor>RGB(96,93,92)</lbColor>
					<lbHatch>HS_HORIZONTAL</lbHatch>
					<lbStyle>BS_SOLID</lbStyle>
					<lpStyle0>80</lpStyle0>
					<lpStyle1>0</lpStyle1>
				</MapSymbolPen>
				<BeTensile>FALSE</BeTensile>
			</LGraphUnit>
			<LGraphUnit>
				<GraphUnitType>LGT_LINE</GraphUnitType>
				<GraphUnitCode>2009</GraphUnitCode>
				<PointList>
					<Point>
						<List.x>
							<Value>-190</Value>
							<Type>TRUE</Type>
						</List.x>
						<List.y>
							<Value>40</Value>
							<Type>TRUE</Type>
						</List.y>
					</Point>
					<Point>
						<List.x>
							<Value>-50</Value>
							<Type>TRUE</Type>
						</List.x>
						<List.y>
							<Value>40</Value>
							<Type>TRUE</Type>
						</List.y>
					</Point>
				</PointList>
				<MapSymbolPen>
					<dwPenStyle>PS_USERSTYLE|PS_ENDCAP_FLAT|PS_JOIN_ROUND|PS_GEOMETRIC</dwPenStyle>
					<dwPenWidth>30</dwPenWidth>
					<dwStyleCount>2</dwStyleCount>
					<lbColor>RGB(96,93,92)</lbColor>
					<lbHatch>HS_HORIZONTAL</lbHatch>
					<lbStyle>BS_SOLID</lbStyle>
					<lpStyle0>80</lpStyle0>
					<lpStyle1>0</lpStyle1>
				</MapSymbolPen>
				<BeTensile>FALSE</BeTensile>
			</LGraphUnit>
		</PointSymbol>
		<PointSymbol>
			<SymbolName>沼泽、湿地（通行）</SymbolName>
			<SymbolType>POINT_NORMAL</SymbolType>
			<SymbolCode>10030</SymbolCode>
			<RotateAngle>0</RotateAngle>
			<LGraphUnit>
				<GraphUnitType>LGT_LINE</GraphUnitType>
				<GraphUnitCode>2000</GraphUnitCode>
				<PointList>
					<Point>
						<List.x>
							<Value>0</Value>
							<Type>TRUE</Type>
						</List.x>
						<List.y>
							<Value>0</Value>
							<Type>TRUE</Type>
						</List.y>
					</Point>
					<Point>
						<List.x>
							<Value>320</Value>
							<Type>TRUE</Type>
						</List.x>
						<List.y>
							<Value>0</Value>
							<Type>TRUE</Type>
						</List.y>
					</Point>
				</PointList>
				<MapSymbolPen>
					<dwPenStyle>PS_USERSTYLE|PS_ENDCAP_FLAT|PS_JOIN_ROUND|PS_GEOMETRIC</dwPenStyle>
					<dwPenWidth>12</dwPenWidth>
					<dwStyleCount>2</dwStyleCount>
					<lbColor>RGB(0,147,221)</lbColor>
					<lbHatch>HS_HORIZONTAL</lbHatch>
					<lbStyle>BS_SOLID</lbStyle>
					<lpStyle0>320</lpStyle0>
					<lpStyle1>0</lpStyle1>
				</MapSymbolPen>
				<BeTensile>FALSE</BeTensile>
			</LGraphUnit>
		</PointSymbol>
		<PointSymbol>
			<SymbolName>能通车的船闸门</SymbolName>
			<SymbolType>POINT_NORMAL</SymbolType>
			<SymbolCode>10031</SymbolCode>
			<RotateAngle>0</RotateAngle>
			<AGraphUnit>
				<GraphUnitType>AGT_LINE</GraphUnitType>
				<GraphUnitCode>3001</GraphUnitCode>
				<PointList>
					<Point>
						<List.x>
							<Value>135</Value>
							<Type>TRUE</Type>
						</List.x>
						<List.y>
							<Value>156</Value>
							<Type>TRUE</Type>
						</List.y>
					</Point>
					<Point>
						<List.x>
							<Value>97</Value>
							<Type>TRUE</Type>
						</List.x>
						<List.y>
							<Value>121</Value>
							<Type>TRUE</Type>
						</List.y>
					</Point>
					<Point>
						<List.x>
							<Value>28</Value>
							<Type>TRUE</Type>
						</List.x>
						<List.y>
							<Value>122</Value>
							<Type>TRUE</Type>
						</List.y>
					</Point>
					<Point>
						<List.x>
							<Value>30</Value>
							<Type>TRUE</Type>
						</List.x>
						<List.y>
							<Value>39</Value>
							<Type>TRUE</Type>
						</List.y>
					</Point>
					<Point>
						<List.x>
							<Value>94</Value>
							<Type>TRUE</Type>
						</List.x>
						<List.y>
							<Value>40</Value>
							<Type>TRUE</Type>
						</List.y>
					</Point>
					<Point>
						<List.x>
							<Value>134</Value>
							<Type>TRUE</Type>
						</List.x>
						<List.y>
							<Value>4</Value>
							<Type>TRUE</Type>
						</List.y>
					</Point>
					<Point>
						<List.x>
							<Value>135</Value>
							<Type>TRUE</Type>
						</List.x>
						<List.y>
							<Value>155</Value>
							<Type>TRUE</Type>
						</List.y>
					</Point>
					<Point>
						<List.x>
							<Value>135</Value>
							<Type>TRUE</Type>
						</List.x>
						<List.y>
							<Value>156</Value>
							<Type>TRUE</Type>
						</List.y>
					</Point>
				</PointList>
				<MapSymbolPen>
					<dwPenStyle>PS_NULL</dwPenStyle>
					<dwPenWidth>10</dwPenWidth>
					<dwStyleCount>0</dwStyleCount>
					<lbColor>RGB(31,26,23)</lbColor>
					<lbHatch>HS_HORIZONTAL</lbHatch>
					<lbStyle>BS_SOLID</lbStyle>
				</MapSymbolPen>
				<MapSymbolBrush>
					<lbStyle>BS_SOLID</lbStyle>
					<lbColor>RGB(255,255,255)</lbColor>
					<lbHatch>HS_HORIZONTAL</lbHatch>
					<rgbFillBKColor>RGB(255,255,255)</rgbFillBKColor>
				</MapSymbolBrush>
				<BeTensile>FALSE</BeTensile>
			</AGraphUnit>
			<LGraphUnit>
				<GraphUnitType>LGT_LINE</GraphUnitType>
				<GraphUnitCode>2000</GraphUnitCode>
				<PointList>
					<Point>
						<List.x>
							<Value>30</Value>
							<Type>TRUE</Type>
						</List.x>
						<List.y>
							<Value>180</Value>
							<Type>TRUE</Type>
						</List.y>
					</Point>
					<Point>
						<List.x>
							<Value>30</Value>
							<Type>TRUE</Type>
						</List.x>
						<List.y>
							<Value>40</Value>
							<Type>TRUE</Type>
						</List.y>
					</Point>
					<Point>
						<List.x>
							<Value>95</Value>
							<Type>TRUE</Type>
						</List.x>
						<List.y>
							<Value>40</Value>
							<Type>TRUE</Type>
						</List.y>
					</Point>
					<Point>
						<List.x>
							<Value>132</Value>
							<Type>TRUE</Type>
						</List.x>
						<List.y>
							<Value>5</Value>
							<Type>TRUE</Type>
						</List.y>
					</Point>
				</PointList>
				<MapSymbolPen>
					<dwPenStyle>PS_SOLID|PS_ENDCAP_ROUND|PS_JOIN_ROUND|PS_COSMETIC</dwPenStyle>
					<dwPenWidth>12</dwPenWidth>
					<dwStyleCount>0</dwStyleCount>
					<lbColor>RGB(31,26,23)</lbColor>
					<lbHatch>HS_HORIZONTAL</lbHatch>
					<lbStyle>BS_SOLID</lbStyle>
				</MapSymbolPen>
				<BeTensile>FALSE</BeTensile>
			</LGraphUnit>
			<LGraphUnit>
				<GraphUnitType>LGT_LINE</GraphUnitType>
				<GraphUnitCode>2001</GraphUnitCode>
				<PointList>
					<Point>
						<List.x>
							<Value>-30</Value>
							<Type>TRUE</Type>
						</List.x>
						<List.y>
							<Value>180</Value>
							<Type>TRUE</Type>
						</List.y>
					</Point>
					<Point>
						<List.x>
							<Value>-30</Value>
							<Type>TRUE</Type>
						</List.x>
						<List.y>
							<Value>40</Value>
							<Type>TRUE</Type>
						</List.y>
					</Point>
					<Point>
						<List.x>
							<Value>-95</Value>
							<Type>TRUE</Type>
						</List.x>
						<List.y>
							<Value>40</Value>
							<Type>TRUE</Type>
						</List.y>
					</Point>
					<Point>
						<List.x>
							<Value>-131</Value>
							<Type>TRUE</Type>
						</List.x>
						<List.y>
							<Value>5</Value>
							<Type>TRUE</Type>
						</List.y>
					</Point>
				</PointList>
				<MapSymbolPen>
					<dwPenStyle>PS_SOLID|PS_ENDCAP_ROUND|PS_JOIN_ROUND|PS_COSMETIC</dwPenStyle>
					<dwPenWidth>12</dwPenWidth>
					<dwStyleCount>0</dwStyleCount>
					<lbColor>RGB(31,26,23)</lbColor>
					<lbHatch>HS_HORIZONTAL</lbHatch>
					<lbStyle>BS_SOLID</lbStyle>
				</MapSymbolPen>
				<BeTensile>FALSE</BeTensile>
			</LGraphUnit>
			<LGraphUnit>
				<GraphUnitType>LGT_LINE</GraphUnitType>
				<GraphUnitCode>2002</GraphUnitCode>
				<PointList>
					<Point>
						<List.x>
							<Value>-30</Value>
							<Type>TRUE</Type>
						</List.x>
						<List.y>
							<Value>180</Value>
							<Type>TRUE</Type>
						</List.y>
					</Point>
					<Point>
						<List.x>
							<Value>30</Value>
							<Type>TRUE</Type>
						</List.x>
						<List.y>
							<Value>180</Value>
							<Type>TRUE</Type>
						</List.y>
					</Point>
				</PointList>
				<MapSymbolPen>
					<dwPenStyle>PS_SOLID|PS_ENDCAP_ROUND|PS_JOIN_ROUND|PS_COSMETIC</dwPenStyle>
					<dwPenWidth>12</dwPenWidth>
					<dwStyleCount>0</dwStyleCount>
					<lbColor>RGB(31,26,23)</lbColor>
					<lbHatch>HS_HORIZONTAL</lbHatch>
					<lbStyle>BS_SOLID</lbStyle>
				</MapSymbolPen>
				<BeTensile>FALSE</BeTensile>
			</LGraphUnit>
			<LGraphUnit>
				<GraphUnitType>LGT_LINE</GraphUnitType>
				<GraphUnitCode>2003</GraphUnitCode>
				<PointList>
					<Point>
						<List.x>
							<Value>30</Value>
							<Type>TRUE</Type>
						</List.x>
						<List.y>
							<Value>120</Value>
							<Type>TRUE</Type>
						</List.y>
					</Point>
					<Point>
						<List.x>
							<Value>95</Value>
							<Type>TRUE</Type>
						</List.x>
						<List.y>
							<Value>120</Value>
							<Type>TRUE</Type>
						</List.y>
					</Point>
					<Point>
						<List.x>
							<Value>132</Value>
							<Type>TRUE</Type>
						</List.x>
						<List.y>
							<Value>154</Value>
							<Type>TRUE</Type>
						</List.y>
					</Point>
				</PointList>
				<MapSymbolPen>
					<dwPenStyle>PS_SOLID|PS_ENDCAP_ROUND|PS_JOIN_ROUND|PS_COSMETIC</dwPenStyle>
					<dwPenWidth>12</dwPenWidth>
					<dwStyleCount>0</dwStyleCount>
					<lbColor>RGB(31,26,23)</lbColor>
					<lbHatch>HS_HORIZONTAL</lbHatch>
					<lbStyle>BS_SOLID</lbStyle>
				</MapSymbolPen>
				<BeTensile>FALSE</BeTensile>
			</LGraphUnit>
			<LGraphUnit>
				<GraphUnitType>LGT_LINE</GraphUnitType>
				<GraphUnitCode>2004</GraphUnitCode>
				<PointList>
					<Point>
						<List.x>
							<Value>-30</Value>
							<Type>TRUE</Type>
						</List.x>
						<List.y>
							<Value>120</Value>
							<Type>TRUE</Type>
						</List.y>
					</Point>
					<Point>
						<List.x>
							<Value>-95</Value>
							<Type>TRUE</Type>
						</List.x>
						<List.y>
							<Value>120</Value>
							<Type>TRUE</Type>
						</List.y>
					</Point>
					<Point>
						<List.x>
							<Value>-134</Value>
							<Type>TRUE</Type>
						</List.x>
						<List.y>
							<Value>152</Value>
							<Type>TRUE</Type>
						</List.y>
					</Point>
				</PointList>
				<MapSymbolPen>
					<dwPenStyle>PS_SOLID|PS_ENDCAP_ROUND|PS_JOIN_ROUND|PS_COSMETIC</dwPenStyle>
					<dwPenWidth>12</dwPenWidth>
					<dwStyleCount>0</dwStyleCount>
					<lbColor>RGB(31,26,23)</lbColor>
					<lbHatch>HS_HORIZONTAL</lbHatch>
					<lbStyle>BS_SOLID</lbStyle>
				</MapSymbolPen>
				<BeTensile>FALSE</BeTensile>
			</LGraphUnit>
			<AGraphUnit>
				<GraphUnitType>AGT_LINE</GraphUnitType>
				<GraphUnitCode>3000</GraphUnitCode>
				<PointList>
					<Point>
						<List.x>
							<Value>-140</Value>
							<Type>TRUE</Type>
						</List.x>
						<List.y>
							<Value>149</Value>
							<Type>TRUE</Type>
						</List.y>
					</Point>
					<Point>
						<List.x>
							<Value>-98</Value>
							<Type>TRUE</Type>
						</List.x>
						<List.y>
							<Value>115</Value>
							<Type>TRUE</Type>
						</List.y>
					</Point>
					<Point>
						<List.x>
							<Value>-36</Value>
							<Type>TRUE</Type>
						</List.x>
						<List.y>
							<Value>114</Value>
							<Type>TRUE</Type>
						</List.y>
					</Point>
					<Point>
						<List.x>
							<Value>-37</Value>
							<Type>TRUE</Type>
						</List.x>
						<List.y>
							<Value>45</Value>
							<Type>TRUE</Type>
						</List.y>
					</Point>
					<Point>
						<List.x>
							<Value>-97</Value>
							<Type>TRUE</Type>
						</List.x>
						<List.y>
							<Value>45</Value>
							<Type>TRUE</Type>
						</List.y>
					</Point>
					<Point>
						<List.x>
							<Value>-136</Value>
							<Type>TRUE</Type>
						</List.x>
						<List.y>
							<Value>8</Value>
							<Type>TRUE</Type>
						</List.y>
					</Point>
					<Point>
						<List.x>
							<Value>-139</Value>
							<Type>TRUE</Type>
						</List.x>
						<List.y>
							<Value>148</Value>
							<Type>TRUE</Type>
						</List.y>
					</Point>
					<Point>
						<List.x>
							<Value>-140</Value>
							<Type>TRUE</Type>
						</List.x>
						<List.y>
							<Value>149</Value>
							<Type>TRUE</Type>
						</List.y>
					</Point>
				</PointList>
				<MapSymbolPen>
					<dwPenStyle>PS_NULL</dwPenStyle>
					<dwPenWidth>10</dwPenWidth>
					<dwStyleCount>0</dwStyleCount>
					<lbColor>RGB(31,26,23)</lbColor>
					<lbHatch>HS_HORIZONTAL</lbHatch>
					<lbStyle>BS_SOLID</lbStyle>
				</MapSymbolPen>
				<MapSymbolBrush>
					<lbStyle>BS_SOLID</lbStyle>
					<lbColor>RGB(255,255,255)</lbColor>
					<lbHatch>HS_HORIZONTAL</lbHatch>
					<rgbFillBKColor>RGB(255,255,255)</rgbFillBKColor>
				</MapSymbolBrush>
				<BeTensile>FALSE</BeTensile>
			</AGraphUnit>
		</PointSymbol>
		<PointSymbol>
			<SymbolName>不能通车的船闸门</SymbolName>
			<SymbolType/>
			<SymbolCode>10032</SymbolCode>
			<RotateAngle>0</RotateAngle>
			<AGraphUnit>
				<GraphUnitType>AGT_LINE</GraphUnitType>
				<GraphUnitCode>3001</GraphUnitCode>
				<PointList>
					<Point>
						<List.x>
							<Value>100</Value>
							<Type>TRUE</Type>
						</List.x>
						<List.y>
							<Value>81</Value>
							<Type>TRUE</Type>
						</List.y>
					</Point>
					<Point>
						<List.x>
							<Value>31</Value>
							<Type>TRUE</Type>
						</List.x>
						<List.y>
							<Value>80</Value>
							<Type>TRUE</Type>
						</List.y>
					</Point>
					<Point>
						<List.x>
							<Value>31</Value>
							<Type>TRUE</Type>
						</List.x>
						<List.y>
							<Value>0</Value>
							<Type>TRUE</Type>
						</List.y>
					</Point>
					<Point>
						<List.x>
							<Value>99</Value>
							<Type>TRUE</Type>
						</List.x>
						<List.y>
							<Value>0</Value>
							<Type>TRUE</Type>
						</List.y>
					</Point>
					<Point>
						<List.x>
							<Value>100</Value>
							<Type>TRUE</Type>
						</List.x>
						<List.y>
							<Value>81</Value>
							<Type>TRUE</Type>
						</List.y>
					</Point>
				</PointList>
				<MapSymbolPen>
					<dwPenStyle>PS_NULL</dwPenStyle>
					<dwPenWidth>10</dwPenWidth>
					<dwStyleCount>0</dwStyleCount>
					<lbColor>RGB(31,26,23)</lbColor>
					<lbHatch>HS_HORIZONTAL</lbHatch>
					<lbStyle>BS_SOLID</lbStyle>
				</MapSymbolPen>
				<MapSymbolBrush>
					<lbStyle>BS_SOLID</lbStyle>
					<lbColor>RGB(255,255,255)</lbColor>
					<lbHatch>HS_HORIZONTAL</lbHatch>
					<rgbFillBKColor>RGB(255,255,255)</rgbFillBKColor>
				</MapSymbolBrush>
				<BeTensile>FALSE</BeTensile>
			</AGraphUnit>
			<LGraphUnit>
				<GraphUnitType>LGT_LINE</GraphUnitType>
				<GraphUnitCode>2000</GraphUnitCode>
				<PointList>
					<Point>
						<List.x>
							<Value>30</Value>
							<Type>TRUE</Type>
						</List.x>
						<List.y>
							<Value>140</Value>
							<Type>TRUE</Type>
						</List.y>
					</Point>
					<Point>
						<List.x>
							<Value>30</Value>
							<Type>TRUE</Type>
						</List.x>
						<List.y>
							<Value>0</Value>
							<Type>TRUE</Type>
						</List.y>
					</Point>
					<Point>
						<List.x>
							<Value>95</Value>
							<Type>TRUE</Type>
						</List.x>
						<List.y>
							<Value>0</Value>
							<Type>TRUE</Type>
						</List.y>
					</Point>
				</PointList>
				<MapSymbolPen>
					<dwPenStyle>PS_SOLID|PS_ENDCAP_ROUND|PS_JOIN_ROUND|PS_COSMETIC</dwPenStyle>
					<dwPenWidth>12</dwPenWidth>
					<dwStyleCount>0</dwStyleCount>
					<lbColor>RGB(31,26,23)</lbColor>
					<lbHatch>HS_HORIZONTAL</lbHatch>
					<lbStyle>BS_SOLID</lbStyle>
				</MapSymbolPen>
				<BeTensile>FALSE</BeTensile>
			</LGraphUnit>
			<AGraphUnit>
				<GraphUnitType>AGT_LINE</GraphUnitType>
				<GraphUnitCode>3000</GraphUnitCode>
				<PointList>
					<Point>
						<List.x>
							<Value>-99</Value>
							<Type>TRUE</Type>
						</List.x>
						<List.y>
							<Value>81</Value>
							<Type>TRUE</Type>
						</List.y>
					</Point>
					<Point>
						<List.x>
							<Value>-31</Value>
							<Type>TRUE</Type>
						</List.x>
						<List.y>
							<Value>81</Value>
							<Type>TRUE</Type>
						</List.y>
					</Point>
					<Point>
						<List.x>
							<Value>-31</Value>
							<Type>TRUE</Type>
						</List.x>
						<List.y>
							<Value>0</Value>
							<Type>TRUE</Type>
						</List.y>
					</Point>
					<Point>
						<List.x>
							<Value>-98</Value>
							<Type>TRUE</Type>
						</List.x>
						<List.y>
							<Value>0</Value>
							<Type>TRUE</Type>
						</List.y>
					</Point>
					<Point>
						<List.x>
							<Value>-99</Value>
							<Type>TRUE</Type>
						</List.x>
						<List.y>
							<Value>82</Value>
							<Type>TRUE</Type>
						</List.y>
					</Point>
					<Point>
						<List.x>
							<Value>-99</Value>
							<Type>TRUE</Type>
						</List.x>
						<List.y>
							<Value>81</Value>
							<Type>TRUE</Type>
						</List.y>
					</Point>
				</PointList>
				<MapSymbolPen>
					<dwPenStyle>PS_NULL</dwPenStyle>
					<dwPenWidth>10</dwPenWidth>
					<dwStyleCount>0</dwStyleCount>
					<lbColor>RGB(31,26,23)</lbColor>
					<lbHatch>HS_HORIZONTAL</lbHatch>
					<lbStyle>BS_SOLID</lbStyle>
				</MapSymbolPen>
				<MapSymbolBrush>
					<lbStyle>BS_SOLID</lbStyle>
					<lbColor>RGB(255,255,255)</lbColor>
					<lbHatch>HS_HORIZONTAL</lbHatch>
					<rgbFillBKColor>RGB(255,255,255)</rgbFillBKColor>
				</MapSymbolBrush>
				<BeTensile>FALSE</BeTensile>
			</AGraphUnit>
			<LGraphUnit>
				<GraphUnitType>LGT_LINE</GraphUnitType>
				<GraphUnitCode>2001</GraphUnitCode>
				<PointList>
					<Point>
						<List.x>
							<Value>-30</Value>
							<Type>TRUE</Type>
						</List.x>
						<List.y>
							<Value>140</Value>
							<Type>TRUE</Type>
						</List.y>
					</Point>
					<Point>
						<List.x>
							<Value>-30</Value>
							<Type>TRUE</Type>
						</List.x>
						<List.y>
							<Value>0</Value>
							<Type>TRUE</Type>
						</List.y>
					</Point>
					<Point>
						<List.x>
							<Value>-95</Value>
							<Type>TRUE</Type>
						</List.x>
						<List.y>
							<Value>0</Value>
							<Type>TRUE</Type>
						</List.y>
					</Point>
				</PointList>
				<MapSymbolPen>
					<dwPenStyle>PS_SOLID|PS_ENDCAP_ROUND|PS_JOIN_ROUND|PS_COSMETIC</dwPenStyle>
					<dwPenWidth>12</dwPenWidth>
					<dwStyleCount>0</dwStyleCount>
					<lbColor>RGB(31,26,23)</lbColor>
					<lbHatch>HS_HORIZONTAL</lbHatch>
					<lbStyle>BS_SOLID</lbStyle>
				</MapSymbolPen>
				<BeTensile>FALSE</BeTensile>
			</LGraphUnit>
			<LGraphUnit>
				<GraphUnitType>LGT_LINE</GraphUnitType>
				<GraphUnitCode>2002</GraphUnitCode>
				<PointList>
					<Point>
						<List.x>
							<Value>-30</Value>
							<Type>TRUE</Type>
						</List.x>
						<List.y>
							<Value>140</Value>
							<Type>TRUE</Type>
						</List.y>
					</Point>
					<Point>
						<List.x>
							<Value>30</Value>
							<Type>TRUE</Type>
						</List.x>
						<List.y>
							<Value>140</Value>
							<Type>TRUE</Type>
						</List.y>
					</Point>
				</PointList>
				<MapSymbolPen>
					<dwPenStyle>PS_SOLID|PS_ENDCAP_ROUND|PS_JOIN_ROUND|PS_COSMETIC</dwPenStyle>
					<dwPenWidth>12</dwPenWidth>
					<dwStyleCount>0</dwStyleCount>
					<lbColor>RGB(31,26,23)</lbColor>
					<lbHatch>HS_HORIZONTAL</lbHatch>
					<lbStyle>BS_SOLID</lbStyle>
				</MapSymbolPen>
				<BeTensile>FALSE</BeTensile>
			</LGraphUnit>
			<LGraphUnit>
				<GraphUnitType>LGT_LINE</GraphUnitType>
				<GraphUnitCode>2003</GraphUnitCode>
				<PointList>
					<Point>
						<List.x>
							<Value>30</Value>
							<Type>TRUE</Type>
						</List.x>
						<List.y>
							<Value>80</Value>
							<Type>TRUE</Type>
						</List.y>
					</Point>
					<Point>
						<List.x>
							<Value>95</Value>
							<Type>TRUE</Type>
						</List.x>
						<List.y>
							<Value>80</Value>
							<Type>TRUE</Type>
						</List.y>
					</Point>
				</PointList>
				<MapSymbolPen>
					<dwPenStyle>PS_SOLID|PS_ENDCAP_ROUND|PS_JOIN_ROUND|PS_COSMETIC</dwPenStyle>
					<dwPenWidth>12</dwPenWidth>
					<dwStyleCount>0</dwStyleCount>
					<lbColor>RGB(31,26,23)</lbColor>
					<lbHatch>HS_HORIZONTAL</lbHatch>
					<lbStyle>BS_SOLID</lbStyle>
				</MapSymbolPen>
				<BeTensile>FALSE</BeTensile>
			</LGraphUnit>
			<LGraphUnit>
				<GraphUnitType>LGT_LINE</GraphUnitType>
				<GraphUnitCode>2004</GraphUnitCode>
				<PointList>
					<Point>
						<List.x>
							<Value>-30</Value>
							<Type>TRUE</Type>
						</List.x>
						<List.y>
							<Value>80</Value>
							<Type>TRUE</Type>
						</List.y>
					</Point>
					<Point>
						<List.x>
							<Value>-95</Value>
							<Type>TRUE</Type>
						</List.x>
						<List.y>
							<Value>80</Value>
							<Type>TRUE</Type>
						</List.y>
					</Point>
				</PointList>
				<MapSymbolPen>
					<dwPenStyle>PS_SOLID|PS_ENDCAP_ROUND|PS_JOIN_ROUND|PS_COSMETIC</dwPenStyle>
					<dwPenWidth>12</dwPenWidth>
					<dwStyleCount>0</dwStyleCount>
					<lbColor>RGB(31,26,23)</lbColor>
					<lbHatch>HS_HORIZONTAL</lbHatch>
					<lbStyle>BS_SOLID</lbStyle>
				</MapSymbolPen>
				<BeTensile>FALSE</BeTensile>
			</LGraphUnit>
		</PointSymbol>
		<PointSymbol>
			<SymbolName>单幢房屋</SymbolName>
			<SymbolType/>
			<SymbolCode>10033</SymbolCode>
			<RotateAngle>0</RotateAngle>
			<PGraphUnit>
				<GraphUnitType>PGT_RECTANGLE</GraphUnitType>
				<GraphUnitCode>1000</GraphUnitCode>
				<MapSymbolGeometryProp>
					<pntCentralPointX>
						<Value>0</Value>
						<Type>TRUE</Type>
					</pntCentralPointX>
					<pntCentralPointY>
						<Value>0</Value>
						<Type>TRUE</Type>
					</pntCentralPointY>
					<nLongRadius>50</nLongRadius>
					<nShortRadius>35</nShortRadius>
					<nSideNum>5</nSideNum>
					<nStartAngle>0</nStartAngle>
					<nEndAngle>360</nEndAngle>
				</MapSymbolGeometryProp>
				<MapSymbolPen>
					<dwPenStyle>PS_SOLID|PS_ENDCAP_ROUND|PS_JOIN_ROUND|PS_COSMETIC</dwPenStyle>
					<dwPenWidth>12</dwPenWidth>
					<dwStyleCount>0</dwStyleCount>
					<lbColor>RGB(127,127,127)</lbColor>
					<lbHatch>HS_HORIZONTAL</lbHatch>
					<lbStyle>BS_SOLID</lbStyle>
				</MapSymbolPen>
				<MapSymbolBrush>
					<lbStyle>BS_SOLID</lbStyle>
					<lbColor>RGB(127,127,127)</lbColor>
					<lbHatch>HS_VERTICAL</lbHatch>
					<rgbFillBKColor>RGB(127,127,127)</rgbFillBKColor>
				</MapSymbolBrush>
				<RotateAngle>0</RotateAngle>
				<BeTensile>FALSE</BeTensile>
			</PGraphUnit>
		</PointSymbol>
		<PointSymbol>
			<SymbolName>单幢房屋（高层、突出）</SymbolName>
			<SymbolType/>
			<SymbolCode>10034</SymbolCode>
			<RotateAngle>0</RotateAngle>
			<PGraphUnit>
				<GraphUnitType>PGT_RECTANGLE</GraphUnitType>
				<GraphUnitCode>1000</GraphUnitCode>
				<MapSymbolGeometryProp>
					<pntCentralPointX>
						<Value>0</Value>
						<Type>TRUE</Type>
					</pntCentralPointX>
					<pntCentralPointY>
						<Value>0</Value>
						<Type>TRUE</Type>
					</pntCentralPointY>
					<nLongRadius>50</nLongRadius>
					<nShortRadius>35</nShortRadius>
					<nSideNum>5</nSideNum>
					<nStartAngle>0</nStartAngle>
					<nEndAngle>360</nEndAngle>
				</MapSymbolGeometryProp>
				<MapSymbolPen>
					<dwPenStyle>PS_SOLID|PS_ENDCAP_ROUND|PS_JOIN_ROUND|PS_COSMETIC</dwPenStyle>
					<dwPenWidth>12</dwPenWidth>
					<dwStyleCount>0</dwStyleCount>
					<lbColor>RGB(31,26,23)</lbColor>
					<lbHatch>HS_HORIZONTAL</lbHatch>
					<lbStyle>BS_SOLID</lbStyle>
				</MapSymbolPen>
				<MapSymbolBrush>
					<lbStyle>BS_SOLID</lbStyle>
					<lbColor>RGB(31,26,23)</lbColor>
					<lbHatch>HS_VERTICAL</lbHatch>
					<rgbFillBKColor>RGB(31,26,23)</rgbFillBKColor>
				</MapSymbolBrush>
				<RotateAngle>0</RotateAngle>
				<BeTensile>FALSE</BeTensile>
			</PGraphUnit>
		</PointSymbol>
		<PointSymbol>
			<SymbolName>破坏房屋（填充面）</SymbolName>
			<SymbolType/>
			<SymbolCode>10035</SymbolCode>
			<RotateAngle>0</RotateAngle>
			<PGraphUnit>
				<GraphUnitType>PGT_RECTANGLE</GraphUnitType>
				<GraphUnitCode>1000</GraphUnitCode>
				<MapSymbolGeometryProp>
					<pntCentralPointX>
						<Value>0</Value>
						<Type>TRUE</Type>
					</pntCentralPointX>
					<pntCentralPointY>
						<Value>0</Value>
						<Type>TRUE</Type>
					</pntCentralPointY>
					<nLongRadius>10</nLongRadius>
					<nShortRadius>10</nShortRadius>
					<nSideNum>5</nSideNum>
					<nStartAngle>0</nStartAngle>
					<nEndAngle>360</nEndAngle>
				</MapSymbolGeometryProp>
				<MapSymbolPen>
					<dwPenStyle>PS_SOLID|PS_ENDCAP_ROUND|PS_JOIN_ROUND|PS_COSMETIC</dwPenStyle>
					<dwPenWidth>12</dwPenWidth>
					<dwStyleCount>0</dwStyleCount>
					<lbColor>RGB(76,76,76)</lbColor>
					<lbHatch>HS_HORIZONTAL</lbHatch>
					<lbStyle>BS_SOLID</lbStyle>
				</MapSymbolPen>
				<MapSymbolBrush>
					<lbStyle>BS_SOLID</lbStyle>
					<lbColor>RGB(76,76,76)</lbColor>
					<lbHatch>HS_VERTICAL</lbHatch>
					<rgbFillBKColor>RGB(76,76,76)</rgbFillBKColor>
				</MapSymbolBrush>
				<RotateAngle>0</RotateAngle>
				<BeTensile>FALSE</BeTensile>
			</PGraphUnit>
		</PointSymbol>
		<PointSymbol>
			<SymbolName>蒙古包、放牧点</SymbolName>
			<SymbolType/>
			<SymbolCode>10036</SymbolCode>
			<RotateAngle>0</RotateAngle>
			<PGraphUnit>
				<GraphUnitType>PGT_PIE</GraphUnitType>
				<GraphUnitCode>1002</GraphUnitCode>
				<MapSymbolGeometryProp>
					<pntCentralPointX>
						<Value>0</Value>
						<Type>TRUE</Type>
					</pntCentralPointX>
					<pntCentralPointY>
						<Value>0</Value>
						<Type>TRUE</Type>
					</pntCentralPointY>
					<nLongRadius>130</nLongRadius>
					<nShortRadius>130</nShortRadius>
					<nSideNum>5</nSideNum>
					<nStartAngle>0</nStartAngle>
					<nEndAngle>94</nEndAngle>
				</MapSymbolGeometryProp>
				<MapSymbolPen>
					<dwPenStyle>PS_SOLID|PS_ENDCAP_ROUND|PS_JOIN_ROUND|PS_COSMETIC</dwPenStyle>
					<dwPenWidth>10</dwPenWidth>
					<dwStyleCount>0</dwStyleCount>
					<lbColor>RGB(255,255,255)</lbColor>
					<lbHatch>HS_HORIZONTAL</lbHatch>
					<lbStyle>BS_SOLID</lbStyle>
				</MapSymbolPen>
				<MapSymbolBrush>
					<lbStyle>BS_SOLID</lbStyle>
					<lbColor>RGB(255,255,255)</lbColor>
					<lbHatch>HS_VERTICAL</lbHatch>
					<rgbFillBKColor>RGB(255,255,255)</rgbFillBKColor>
				</MapSymbolBrush>
				<RotateAngle>0</RotateAngle>
				<BeTensile>FALSE</BeTensile>
			</PGraphUnit>
			<PGraphUnit>
				<GraphUnitType>PGT_PIE</GraphUnitType>
				<GraphUnitCode>1001</GraphUnitCode>
				<MapSymbolGeometryProp>
					<pntCentralPointX>
						<Value>0</Value>
						<Type>TRUE</Type>
					</pntCentralPointX>
					<pntCentralPointY>
						<Value>0</Value>
						<Type>TRUE</Type>
					</pntCentralPointY>
					<nLongRadius>130</nLongRadius>
					<nShortRadius>130</nShortRadius>
					<nSideNum>5</nSideNum>
					<nStartAngle>89</nStartAngle>
					<nEndAngle>180</nEndAngle>
				</MapSymbolGeometryProp>
				<MapSymbolPen>
					<dwPenStyle>PS_SOLID|PS_ENDCAP_ROUND|PS_JOIN_ROUND|PS_COSMETIC</dwPenStyle>
					<dwPenWidth>10</dwPenWidth>
					<dwStyleCount>0</dwStyleCount>
					<lbColor>RGB(255,255,255)</lbColor>
					<lbHatch>HS_HORIZONTAL</lbHatch>
					<lbStyle>BS_SOLID</lbStyle>
				</MapSymbolPen>
				<MapSymbolBrush>
					<lbStyle>BS_SOLID</lbStyle>
					<lbColor>RGB(255,255,255)</lbColor>
					<lbHatch>HS_VERTICAL</lbHatch>
					<rgbFillBKColor>RGB(255,255,255)</rgbFillBKColor>
				</MapSymbolBrush>
				<RotateAngle>0</RotateAngle>
				<BeTensile>FALSE</BeTensile>
			</PGraphUnit>
			<PGraphUnit>
				<GraphUnitType>PGT_ARC</GraphUnitType>
				<GraphUnitCode>1000</GraphUnitCode>
				<MapSymbolGeometryProp>
					<pntCentralPointX>
						<Value>0</Value>
						<Type>TRUE</Type>
					</pntCentralPointX>
					<pntCentralPointY>
						<Value>0</Value>
						<Type>TRUE</Type>
					</pntCentralPointY>
					<nLongRadius>130</nLongRadius>
					<nShortRadius>130</nShortRadius>
					<nSideNum>5</nSideNum>
					<nStartAngle>0</nStartAngle>
					<nEndAngle>180</nEndAngle>
				</MapSymbolGeometryProp>
				<MapSymbolPen>
					<dwPenStyle>PS_SOLID|PS_ENDCAP_ROUND|PS_JOIN_ROUND|PS_COSMETIC</dwPenStyle>
					<dwPenWidth>12</dwPenWidth>
					<dwStyleCount>0</dwStyleCount>
					<lbColor>RGB(31,26,23)</lbColor>
					<lbHatch>HS_HORIZONTAL</lbHatch>
					<lbStyle>BS_SOLID</lbStyle>
				</MapSymbolPen>
				<MapSymbolBrush>
					<lbStyle>BS_NULL</lbStyle>
					<lbColor>RGB(236,233,216)</lbColor>
					<lbHatch>HS_HORIZONTAL</lbHatch>
					<rgbFillBKColor>RGB(236,233,216)</rgbFillBKColor>
				</MapSymbolBrush>
				<RotateAngle>0</RotateAngle>
				<BeTensile>FALSE</BeTensile>
			</PGraphUnit>
			<LGraphUnit>
				<GraphUnitType>LGT_LINE</GraphUnitType>
				<GraphUnitCode>2000</GraphUnitCode>
				<PointList>
					<Point>
						<List.x>
							<Value>-160</Value>
							<Type>TRUE</Type>
						</List.x>
						<List.y>
							<Value>0</Value>
							<Type>TRUE</Type>
						</List.y>
					</Point>
					<Point>
						<List.x>
							<Value>160</Value>
							<Type>TRUE</Type>
						</List.x>
						<List.y>
							<Value>0</Value>
							<Type>TRUE</Type>
						</List.y>
					</Point>
				</PointList>
				<MapSymbolPen>
					<dwPenStyle>PS_SOLID|PS_ENDCAP_ROUND|PS_JOIN_ROUND|PS_COSMETIC</dwPenStyle>
					<dwPenWidth>12</dwPenWidth>
					<dwStyleCount>0</dwStyleCount>
					<lbColor>RGB(31,26,23)</lbColor>
					<lbHatch>HS_HORIZONTAL</lbHatch>
					<lbStyle>BS_SOLID</lbStyle>
				</MapSymbolPen>
				<BeTensile>FALSE</BeTensile>
			</LGraphUnit>
		</PointSymbol>
		<PointSymbol>
			<SymbolName>开采的竖井井口（圆）</SymbolName>
			<SymbolType>POINT_NORMAL</SymbolType>
			<SymbolCode>10037</SymbolCode>
			<RotateAngle>0</RotateAngle>
			<PGraphUnit>
				<GraphUnitType>PGT_ELLIPSE</GraphUnitType>
				<GraphUnitCode>1000</GraphUnitCode>
				<MapSymbolGeometryProp>
					<pntCentralPointX>
						<Value>0</Value>
						<Type>TRUE</Type>
					</pntCentralPointX>
					<pntCentralPointY>
						<Value>0</Value>
						<Type>TRUE</Type>
					</pntCentralPointY>
					<nLongRadius>150</nLongRadius>
					<nShortRadius>150</nShortRadius>
					<nSideNum>5</nSideNum>
					<nStartAngle>0</nStartAngle>
					<nEndAngle>360</nEndAngle>
				</MapSymbolGeometryProp>
				<MapSymbolPen>
					<dwPenStyle>PS_SOLID|PS_ENDCAP_ROUND|PS_JOIN_ROUND|PS_COSMETIC</dwPenStyle>
					<dwPenWidth>12</dwPenWidth>
					<dwStyleCount>0</dwStyleCount>
					<lbColor>RGB(31,26,23)</lbColor>
					<lbHatch>HS_HORIZONTAL</lbHatch>
					<lbStyle>BS_SOLID</lbStyle>
				</MapSymbolPen>
				<MapSymbolBrush>
					<lbStyle>BS_SOLID</lbStyle>
					<lbColor>RGB(255,255,255)</lbColor>
					<lbHatch>HS_VERTICAL</lbHatch>
					<rgbFillBKColor>RGB(255,255,255)</rgbFillBKColor>
				</MapSymbolBrush>
				<RotateAngle>0</RotateAngle>
				<BeTensile>FALSE</BeTensile>
			</PGraphUnit>
			<LGraphUnit>
				<GraphUnitType>LGT_LINE</GraphUnitType>
				<GraphUnitCode>2000</GraphUnitCode>
				<PointList>
					<Point>
						<List.x>
							<Value>0</Value>
							<Type>TRUE</Type>
						</List.x>
						<List.y>
							<Value>0</Value>
							<Type>TRUE</Type>
						</List.y>
					</Point>
					<Point>
						<List.x>
							<Value>83</Value>
							<Type>TRUE</Type>
						</List.x>
						<List.y>
							<Value>-86</Value>
							<Type>TRUE</Type>
						</List.y>
					</Point>
				</PointList>
				<MapSymbolPen>
					<dwPenStyle>PS_SOLID|PS_ENDCAP_ROUND|PS_JOIN_ROUND|PS_COSMETIC</dwPenStyle>
					<dwPenWidth>12</dwPenWidth>
					<dwStyleCount>0</dwStyleCount>
					<lbColor>RGB(31,26,23)</lbColor>
					<lbHatch>HS_HORIZONTAL</lbHatch>
					<lbStyle>BS_SOLID</lbStyle>
				</MapSymbolPen>
				<BeTensile>FALSE</BeTensile>
			</LGraphUnit>
			<LGraphUnit>
				<GraphUnitType>LGT_LINE</GraphUnitType>
				<GraphUnitCode>2001</GraphUnitCode>
				<PointList>
					<Point>
						<List.x>
							<Value>0</Value>
							<Type>TRUE</Type>
						</List.x>
						<List.y>
							<Value>0</Value>
							<Type>TRUE</Type>
						</List.y>
					</Point>
					<Point>
						<List.x>
							<Value>-85</Value>
							<Type>TRUE</Type>
						</List.x>
						<List.y>
							<Value>-85</Value>
							<Type>TRUE</Type>
						</List.y>
					</Point>
				</PointList>
				<MapSymbolPen>
					<dwPenStyle>PS_SOLID|PS_ENDCAP_ROUND|PS_JOIN_ROUND|PS_COSMETIC</dwPenStyle>
					<dwPenWidth>12</dwPenWidth>
					<dwStyleCount>0</dwStyleCount>
					<lbColor>RGB(31,26,23)</lbColor>
					<lbHatch>HS_HORIZONTAL</lbHatch>
					<lbStyle>BS_SOLID</lbStyle>
				</MapSymbolPen>
				<BeTensile>FALSE</BeTensile>
			</LGraphUnit>
			<LGraphUnit>
				<GraphUnitType>LGT_LINE</GraphUnitType>
				<GraphUnitCode>2002</GraphUnitCode>
				<PointList>
					<Point>
						<List.x>
							<Value>0</Value>
							<Type>TRUE</Type>
						</List.x>
						<List.y>
							<Value>0</Value>
							<Type>TRUE</Type>
						</List.y>
					</Point>
					<Point>
						<List.x>
							<Value>53</Value>
							<Type>TRUE</Type>
						</List.x>
						<List.y>
							<Value>54</Value>
							<Type>TRUE</Type>
						</List.y>
					</Point>
				</PointList>
				<MapSymbolPen>
					<dwPenStyle>PS_SOLID|PS_ENDCAP_ROUND|PS_JOIN_ROUND|PS_COSMETIC</dwPenStyle>
					<dwPenWidth>12</dwPenWidth>
					<dwStyleCount>0</dwStyleCount>
					<lbColor>RGB(31,26,23)</lbColor>
					<lbHatch>HS_HORIZONTAL</lbHatch>
					<lbStyle>BS_SOLID</lbStyle>
				</MapSymbolPen>
				<BeTensile>FALSE</BeTensile>
			</LGraphUnit>
			<LGraphUnit>
				<GraphUnitType>LGT_LINE</GraphUnitType>
				<GraphUnitCode>2003</GraphUnitCode>
				<PointList>
					<Point>
						<List.x>
							<Value>0</Value>
							<Type>TRUE</Type>
						</List.x>
						<List.y>
							<Value>0</Value>
							<Type>TRUE</Type>
						</List.y>
					</Point>
					<Point>
						<List.x>
							<Value>-53</Value>
							<Type>TRUE</Type>
						</List.x>
						<List.y>
							<Value>54</Value>
							<Type>TRUE</Type>
						</List.y>
					</Point>
				</PointList>
				<MapSymbolPen>
					<dwPenStyle>PS_SOLID|PS_ENDCAP_ROUND|PS_JOIN_ROUND|PS_COSMETIC</dwPenStyle>
					<dwPenWidth>12</dwPenWidth>
					<dwStyleCount>0</dwStyleCount>
					<lbColor>RGB(31,26,23)</lbColor>
					<lbHatch>HS_HORIZONTAL</lbHatch>
					<lbStyle>BS_SOLID</lbStyle>
				</MapSymbolPen>
				<BeTensile>FALSE</BeTensile>
			</LGraphUnit>
			<LGraphUnit>
				<GraphUnitType>LGT_LINE</GraphUnitType>
				<GraphUnitCode>2004</GraphUnitCode>
				<PointList>
					<Point>
						<List.x>
							<Value>-92</Value>
							<Type>TRUE</Type>
						</List.x>
						<List.y>
							<Value>24</Value>
							<Type>TRUE</Type>
						</List.y>
					</Point>
					<Point>
						<List.x>
							<Value>-15</Value>
							<Type>TRUE</Type>
						</List.x>
						<List.y>
							<Value>89</Value>
							<Type>TRUE</Type>
						</List.y>
					</Point>
				</PointList>
				<MapSymbolPen>
					<dwPenStyle>PS_SOLID|PS_ENDCAP_ROUND|PS_JOIN_ROUND|PS_COSMETIC</dwPenStyle>
					<dwPenWidth>12</dwPenWidth>
					<dwStyleCount>0</dwStyleCount>
					<lbColor>RGB(31,26,23)</lbColor>
					<lbHatch>HS_HORIZONTAL</lbHatch>
					<lbStyle>BS_SOLID</lbStyle>
				</MapSymbolPen>
				<BeTensile>FALSE</BeTensile>
			</LGraphUnit>
			<LGraphUnit>
				<GraphUnitType>LGT_LINE</GraphUnitType>
				<GraphUnitCode>2005</GraphUnitCode>
				<PointList>
					<Point>
						<List.x>
							<Value>19</Value>
							<Type>TRUE</Type>
						</List.x>
						<List.y>
							<Value>93</Value>
							<Type>TRUE</Type>
						</List.y>
					</Point>
					<Point>
						<List.x>
							<Value>92</Value>
							<Type>TRUE</Type>
						</List.x>
						<List.y>
							<Value>24</Value>
							<Type>TRUE</Type>
						</List.y>
					</Point>
				</PointList>
				<MapSymbolPen>
					<dwPenStyle>PS_SOLID|PS_ENDCAP_ROUND|PS_JOIN_ROUND|PS_COSMETIC</dwPenStyle>
					<dwPenWidth>12</dwPenWidth>
					<dwStyleCount>0</dwStyleCount>
					<lbColor>RGB(31,26,23)</lbColor>
					<lbHatch>HS_HORIZONTAL</lbHatch>
					<lbStyle>BS_SOLID</lbStyle>
				</MapSymbolPen>
				<BeTensile>FALSE</BeTensile>
			</LGraphUnit>
		</PointSymbol>
		<PointSymbol>
			<SymbolName>开采的竖井井口（方）</SymbolName>
			<SymbolType>POINT_NORMAL</SymbolType>
			<SymbolCode>10038</SymbolCode>
			<RotateAngle>0</RotateAngle>
			<PGraphUnit>
				<GraphUnitType>PGT_RECTANGLE</GraphUnitType>
				<GraphUnitCode>1000</GraphUnitCode>
				<MapSymbolGeometryProp>
					<pntCentralPointX>
						<Value>0</Value>
						<Type>TRUE</Type>
					</pntCentralPointX>
					<pntCentralPointY>
						<Value>0</Value>
						<Type>TRUE</Type>
					</pntCentralPointY>
					<nLongRadius>175</nLongRadius>
					<nShortRadius>150</nShortRadius>
					<nSideNum>5</nSideNum>
					<nStartAngle>0</nStartAngle>
					<nEndAngle>360</nEndAngle>
				</MapSymbolGeometryProp>
				<MapSymbolPen>
					<dwPenStyle>PS_SOLID|PS_ENDCAP_ROUND|PS_JOIN_ROUND|PS_COSMETIC</dwPenStyle>
					<dwPenWidth>12</dwPenWidth>
					<dwStyleCount>0</dwStyleCount>
					<lbColor>RGB(31,26,23)</lbColor>
					<lbHatch>HS_HORIZONTAL</lbHatch>
					<lbStyle>BS_SOLID</lbStyle>
				</MapSymbolPen>
				<MapSymbolBrush>
					<lbStyle>BS_SOLID</lbStyle>
					<lbColor>RGB(255,255,255)</lbColor>
					<lbHatch>HS_VERTICAL</lbHatch>
					<rgbFillBKColor>RGB(255,255,255)</rgbFillBKColor>
				</MapSymbolBrush>
				<RotateAngle>0</RotateAngle>
				<BeTensile>FALSE</BeTensile>
			</PGraphUnit>
			<LGraphUnit>
				<GraphUnitType>LGT_LINE</GraphUnitType>
				<GraphUnitCode>2000</GraphUnitCode>
				<PointList>
					<Point>
						<List.x>
							<Value>0</Value>
							<Type>TRUE</Type>
						</List.x>
						<List.y>
							<Value>0</Value>
							<Type>TRUE</Type>
						</List.y>
					</Point>
					<Point>
						<List.x>
							<Value>83</Value>
							<Type>TRUE</Type>
						</List.x>
						<List.y>
							<Value>-86</Value>
							<Type>TRUE</Type>
						</List.y>
					</Point>
				</PointList>
				<MapSymbolPen>
					<dwPenStyle>PS_SOLID|PS_ENDCAP_ROUND|PS_JOIN_ROUND|PS_COSMETIC</dwPenStyle>
					<dwPenWidth>12</dwPenWidth>
					<dwStyleCount>0</dwStyleCount>
					<lbColor>RGB(31,26,23)</lbColor>
					<lbHatch>HS_HORIZONTAL</lbHatch>
					<lbStyle>BS_SOLID</lbStyle>
				</MapSymbolPen>
				<BeTensile>FALSE</BeTensile>
			</LGraphUnit>
			<LGraphUnit>
				<GraphUnitType>LGT_LINE</GraphUnitType>
				<GraphUnitCode>2001</GraphUnitCode>
				<PointList>
					<Point>
						<List.x>
							<Value>0</Value>
							<Type>TRUE</Type>
						</List.x>
						<List.y>
							<Value>0</Value>
							<Type>TRUE</Type>
						</List.y>
					</Point>
					<Point>
						<List.x>
							<Value>-85</Value>
							<Type>TRUE</Type>
						</List.x>
						<List.y>
							<Value>-85</Value>
							<Type>TRUE</Type>
						</List.y>
					</Point>
				</PointList>
				<MapSymbolPen>
					<dwPenStyle>PS_SOLID|PS_ENDCAP_ROUND|PS_JOIN_ROUND|PS_COSMETIC</dwPenStyle>
					<dwPenWidth>12</dwPenWidth>
					<dwStyleCount>0</dwStyleCount>
					<lbColor>RGB(31,26,23)</lbColor>
					<lbHatch>HS_HORIZONTAL</lbHatch>
					<lbStyle>BS_SOLID</lbStyle>
				</MapSymbolPen>
				<BeTensile>FALSE</BeTensile>
			</LGraphUnit>
			<LGraphUnit>
				<GraphUnitType>LGT_LINE</GraphUnitType>
				<GraphUnitCode>2002</GraphUnitCode>
				<PointList>
					<Point>
						<List.x>
							<Value>0</Value>
							<Type>TRUE</Type>
						</List.x>
						<List.y>
							<Value>0</Value>
							<Type>TRUE</Type>
						</List.y>
					</Point>
					<Point>
						<List.x>
							<Value>53</Value>
							<Type>TRUE</Type>
						</List.x>
						<List.y>
							<Value>54</Value>
							<Type>TRUE</Type>
						</List.y>
					</Point>
				</PointList>
				<MapSymbolPen>
					<dwPenStyle>PS_SOLID|PS_ENDCAP_ROUND|PS_JOIN_ROUND|PS_COSMETIC</dwPenStyle>
					<dwPenWidth>12</dwPenWidth>
					<dwStyleCount>0</dwStyleCount>
					<lbColor>RGB(31,26,23)</lbColor>
					<lbHatch>HS_HORIZONTAL</lbHatch>
					<lbStyle>BS_SOLID</lbStyle>
				</MapSymbolPen>
				<BeTensile>FALSE</BeTensile>
			</LGraphUnit>
			<LGraphUnit>
				<GraphUnitType>LGT_LINE</GraphUnitType>
				<GraphUnitCode>2003</GraphUnitCode>
				<PointList>
					<Point>
						<List.x>
							<Value>0</Value>
							<Type>TRUE</Type>
						</List.x>
						<List.y>
							<Value>0</Value>
							<Type>TRUE</Type>
						</List.y>
					</Point>
					<Point>
						<List.x>
							<Value>-53</Value>
							<Type>TRUE</Type>
						</List.x>
						<List.y>
							<Value>54</Value>
							<Type>TRUE</Type>
						</List.y>
					</Point>
				</PointList>
				<MapSymbolPen>
					<dwPenStyle>PS_SOLID|PS_ENDCAP_ROUND|PS_JOIN_ROUND|PS_COSMETIC</dwPenStyle>
					<dwPenWidth>12</dwPenWidth>
					<dwStyleCount>0</dwStyleCount>
					<lbColor>RGB(31,26,23)</lbColor>
					<lbHatch>HS_HORIZONTAL</lbHatch>
					<lbStyle>BS_SOLID</lbStyle>
				</MapSymbolPen>
				<BeTensile>FALSE</BeTensile>
			</LGraphUnit>
			<LGraphUnit>
				<GraphUnitType>LGT_LINE</GraphUnitType>
				<GraphUnitCode>2004</GraphUnitCode>
				<PointList>
					<Point>
						<List.x>
							<Value>-92</Value>
							<Type>TRUE</Type>
						</List.x>
						<List.y>
							<Value>24</Value>
							<Type>TRUE</Type>
						</List.y>
					</Point>
					<Point>
						<List.x>
							<Value>-15</Value>
							<Type>TRUE</Type>
						</List.x>
						<List.y>
							<Value>89</Value>
							<Type>TRUE</Type>
						</List.y>
					</Point>
				</PointList>
				<MapSymbolPen>
					<dwPenStyle>PS_SOLID|PS_ENDCAP_ROUND|PS_JOIN_ROUND|PS_COSMETIC</dwPenStyle>
					<dwPenWidth>12</dwPenWidth>
					<dwStyleCount>0</dwStyleCount>
					<lbColor>RGB(31,26,23)</lbColor>
					<lbHatch>HS_HORIZONTAL</lbHatch>
					<lbStyle>BS_SOLID</lbStyle>
				</MapSymbolPen>
				<BeTensile>FALSE</BeTensile>
			</LGraphUnit>
			<LGraphUnit>
				<GraphUnitType>LGT_LINE</GraphUnitType>
				<GraphUnitCode>2005</GraphUnitCode>
				<PointList>
					<Point>
						<List.x>
							<Value>19</Value>
							<Type>TRUE</Type>
						</List.x>
						<List.y>
							<Value>93</Value>
							<Type>TRUE</Type>
						</List.y>
					</Point>
					<Point>
						<List.x>
							<Value>92</Value>
							<Type>TRUE</Type>
						</List.x>
						<List.y>
							<Value>24</Value>
							<Type>TRUE</Type>
						</List.y>
					</Point>
				</PointList>
				<MapSymbolPen>
					<dwPenStyle>PS_SOLID|PS_ENDCAP_ROUND|PS_JOIN_ROUND|PS_COSMETIC</dwPenStyle>
					<dwPenWidth>12</dwPenWidth>
					<dwStyleCount>0</dwStyleCount>
					<lbColor>RGB(31,26,23)</lbColor>
					<lbHatch>HS_HORIZONTAL</lbHatch>
					<lbStyle>BS_SOLID</lbStyle>
				</MapSymbolPen>
				<BeTensile>FALSE</BeTensile>
			</LGraphUnit>
		</PointSymbol>
		<PointSymbol>
			<SymbolName>开采的斜井井口</SymbolName>
			<SymbolType/>
			<SymbolCode>10039</SymbolCode>
			<RotateAngle>0</RotateAngle>
			<LGraphUnit>
				<GraphUnitType>LGT_LINE</GraphUnitType>
				<GraphUnitCode>2000</GraphUnitCode>
				<PointList>
					<Point>
						<List.x>
							<Value>-200</Value>
							<Type>TRUE</Type>
						</List.x>
						<List.y>
							<Value>0</Value>
							<Type>TRUE</Type>
						</List.y>
					</Point>
					<Point>
						<List.x>
							<Value>-50</Value>
							<Type>TRUE</Type>
						</List.x>
						<List.y>
							<Value>0</Value>
							<Type>TRUE</Type>
						</List.y>
					</Point>
				</PointList>
				<MapSymbolPen>
					<dwPenStyle>PS_SOLID|PS_ENDCAP_ROUND|PS_JOIN_ROUND|PS_COSMETIC</dwPenStyle>
					<dwPenWidth>12</dwPenWidth>
					<dwStyleCount>0</dwStyleCount>
					<lbColor>RGB(31,26,23)</lbColor>
					<lbHatch>HS_HORIZONTAL</lbHatch>
					<lbStyle>BS_SOLID</lbStyle>
				</MapSymbolPen>
				<BeTensile>FALSE</BeTensile>
			</LGraphUnit>
			<LGraphUnit>
				<GraphUnitType>LGT_LINE</GraphUnitType>
				<GraphUnitCode>2001</GraphUnitCode>
				<PointList>
					<Point>
						<List.x>
							<Value>50</Value>
							<Type>TRUE</Type>
						</List.x>
						<List.y>
							<Value>0</Value>
							<Type>TRUE</Type>
						</List.y>
					</Point>
					<Point>
						<List.x>
							<Value>200</Value>
							<Type>TRUE</Type>
						</List.x>
						<List.y>
							<Value>0</Value>
							<Type>TRUE</Type>
						</List.y>
					</Point>
				</PointList>
				<MapSymbolPen>
					<dwPenStyle>PS_SOLID|PS_ENDCAP_ROUND|PS_JOIN_ROUND|PS_COSMETIC</dwPenStyle>
					<dwPenWidth>12</dwPenWidth>
					<dwStyleCount>0</dwStyleCount>
					<lbColor>RGB(31,26,23)</lbColor>
					<lbHatch>HS_HORIZONTAL</lbHatch>
					<lbStyle>BS_SOLID</lbStyle>
				</MapSymbolPen>
				<BeTensile>FALSE</BeTensile>
			</LGraphUnit>
			<LGraphUnit>
				<GraphUnitType>LGT_LINE</GraphUnitType>
				<GraphUnitCode>2002</GraphUnitCode>
				<PointList>
					<Point>
						<List.x>
							<Value>-50</Value>
							<Type>TRUE</Type>
						</List.x>
						<List.y>
							<Value>0</Value>
							<Type>TRUE</Type>
						</List.y>
					</Point>
					<Point>
						<List.x>
							<Value>-50</Value>
							<Type>TRUE</Type>
						</List.x>
						<List.y>
							<Value>-500</Value>
							<Type>TRUE</Type>
						</List.y>
					</Point>
				</PointList>
				<MapSymbolPen>
					<dwPenStyle>PS_SOLID|PS_ENDCAP_ROUND|PS_JOIN_ROUND|PS_COSMETIC</dwPenStyle>
					<dwPenWidth>12</dwPenWidth>
					<dwStyleCount>0</dwStyleCount>
					<lbColor>RGB(31,26,23)</lbColor>
					<lbHatch>HS_HORIZONTAL</lbHatch>
					<lbStyle>BS_SOLID</lbStyle>
				</MapSymbolPen>
				<BeTensile>FALSE</BeTensile>
			</LGraphUnit>
			<LGraphUnit>
				<GraphUnitType>LGT_LINE</GraphUnitType>
				<GraphUnitCode>2003</GraphUnitCode>
				<PointList>
					<Point>
						<List.x>
							<Value>50</Value>
							<Type>TRUE</Type>
						</List.x>
						<List.y>
							<Value>0</Value>
							<Type>TRUE</Type>
						</List.y>
					</Point>
					<Point>
						<List.x>
							<Value>50</Value>
							<Type>TRUE</Type>
						</List.x>
						<List.y>
							<Value>-500</Value>
							<Type>TRUE</Type>
						</List.y>
					</Point>
				</PointList>
				<MapSymbolPen>
					<dwPenStyle>PS_SOLID|PS_ENDCAP_ROUND|PS_JOIN_ROUND|PS_COSMETIC</dwPenStyle>
					<dwPenWidth>12</dwPenWidth>
					<dwStyleCount>0</dwStyleCount>
					<lbColor>RGB(31,26,23)</lbColor>
					<lbHatch>HS_HORIZONTAL</lbHatch>
					<lbStyle>BS_SOLID</lbStyle>
				</MapSymbolPen>
				<BeTensile>FALSE</BeTensile>
			</LGraphUnit>
			<LGraphUnit>
				<GraphUnitType>LGT_LINE</GraphUnitType>
				<GraphUnitCode>2004</GraphUnitCode>
				<PointList>
					<Point>
						<List.x>
							<Value>50</Value>
							<Type>TRUE</Type>
						</List.x>
						<List.y>
							<Value>-150</Value>
							<Type>TRUE</Type>
						</List.y>
					</Point>
					<Point>
						<List.x>
							<Value>150</Value>
							<Type>TRUE</Type>
						</List.x>
						<List.y>
							<Value>-150</Value>
							<Type>TRUE</Type>
						</List.y>
					</Point>
				</PointList>
				<MapSymbolPen>
					<dwPenStyle>PS_SOLID|PS_ENDCAP_ROUND|PS_JOIN_ROUND|PS_COSMETIC</dwPenStyle>
					<dwPenWidth>12</dwPenWidth>
					<dwStyleCount>0</dwStyleCount>
					<lbColor>RGB(31,26,23)</lbColor>
					<lbHatch>HS_HORIZONTAL</lbHatch>
					<lbStyle>BS_SOLID</lbStyle>
				</MapSymbolPen>
				<BeTensile>FALSE</BeTensile>
			</LGraphUnit>
			<LGraphUnit>
				<GraphUnitType>LGT_LINE</GraphUnitType>
				<GraphUnitCode>2005</GraphUnitCode>
				<PointList>
					<Point>
						<List.x>
							<Value>50</Value>
							<Type>TRUE</Type>
						</List.x>
						<List.y>
							<Value>-300</Value>
							<Type>TRUE</Type>
						</List.y>
					</Point>
					<Point>
						<List.x>
							<Value>90</Value>
							<Type>TRUE</Type>
						</List.x>
						<List.y>
							<Value>-300</Value>
							<Type>TRUE</Type>
						</List.y>
					</Point>
				</PointList>
				<MapSymbolPen>
					<dwPenStyle>PS_SOLID|PS_ENDCAP_ROUND|PS_JOIN_ROUND|PS_COSMETIC</dwPenStyle>
					<dwPenWidth>12</dwPenWidth>
					<dwStyleCount>0</dwStyleCount>
					<lbColor>RGB(31,26,23)</lbColor>
					<lbHatch>HS_HORIZONTAL</lbHatch>
					<lbStyle>BS_SOLID</lbStyle>
				</MapSymbolPen>
				<BeTensile>FALSE</BeTensile>
			</LGraphUnit>
			<LGraphUnit>
				<GraphUnitType>LGT_LINE</GraphUnitType>
				<GraphUnitCode>2006</GraphUnitCode>
				<PointList>
					<Point>
						<List.x>
							<Value>-90</Value>
							<Type>TRUE</Type>
						</List.x>
						<List.y>
							<Value>-300</Value>
							<Type>TRUE</Type>
						</List.y>
					</Point>
					<Point>
						<List.x>
							<Value>-50</Value>
							<Type>TRUE</Type>
						</List.x>
						<List.y>
							<Value>-300</Value>
							<Type>TRUE</Type>
						</List.y>
					</Point>
				</PointList>
				<MapSymbolPen>
					<dwPenStyle>PS_SOLID|PS_ENDCAP_ROUND|PS_JOIN_ROUND|PS_COSMETIC</dwPenStyle>
					<dwPenWidth>12</dwPenWidth>
					<dwStyleCount>0</dwStyleCount>
					<lbColor>RGB(31,26,23)</lbColor>
					<lbHatch>HS_HORIZONTAL</lbHatch>
					<lbStyle>BS_SOLID</lbStyle>
				</MapSymbolPen>
				<BeTensile>FALSE</BeTensile>
			</LGraphUnit>
			<LGraphUnit>
				<GraphUnitType>LGT_LINE</GraphUnitType>
				<GraphUnitCode>2007</GraphUnitCode>
				<PointList>
					<Point>
						<List.x>
							<Value>-150</Value>
							<Type>TRUE</Type>
						</List.x>
						<List.y>
							<Value>-150</Value>
							<Type>TRUE</Type>
						</List.y>
					</Point>
					<Point>
						<List.x>
							<Value>-50</Value>
							<Type>TRUE</Type>
						</List.x>
						<List.y>
							<Value>-150</Value>
							<Type>TRUE</Type>
						</List.y>
					</Point>
				</PointList>
				<MapSymbolPen>
					<dwPenStyle>PS_SOLID|PS_ENDCAP_ROUND|PS_JOIN_ROUND|PS_COSMETIC</dwPenStyle>
					<dwPenWidth>12</dwPenWidth>
					<dwStyleCount>0</dwStyleCount>
					<lbColor>RGB(31,26,23)</lbColor>
					<lbHatch>HS_HORIZONTAL</lbHatch>
					<lbStyle>BS_SOLID</lbStyle>
				</MapSymbolPen>
				<BeTensile>FALSE</BeTensile>
			</LGraphUnit>
		</PointSymbol>
		<PointSymbol>
			<SymbolName>平峒洞口</SymbolName>
			<SymbolType>POINT_NORMAL</SymbolType>
			<SymbolCode>10040</SymbolCode>
			<RotateAngle>0</RotateAngle>
			<LGraphUnit>
				<GraphUnitType>LGT_LINE</GraphUnitType>
				<GraphUnitCode>2000</GraphUnitCode>
				<PointList>
					<Point>
						<List.x>
							<Value>0</Value>
							<Type>TRUE</Type>
						</List.x>
						<List.y>
							<Value>0</Value>
							<Type>TRUE</Type>
						</List.y>
					</Point>
					<Point>
						<List.x>
							<Value>83</Value>
							<Type>TRUE</Type>
						</List.x>
						<List.y>
							<Value>-86</Value>
							<Type>TRUE</Type>
						</List.y>
					</Point>
				</PointList>
				<MapSymbolPen>
					<dwPenStyle>PS_SOLID|PS_ENDCAP_ROUND|PS_JOIN_ROUND|PS_COSMETIC</dwPenStyle>
					<dwPenWidth>12</dwPenWidth>
					<dwStyleCount>0</dwStyleCount>
					<lbColor>RGB(31,26,23)</lbColor>
					<lbHatch>HS_HORIZONTAL</lbHatch>
					<lbStyle>BS_SOLID</lbStyle>
				</MapSymbolPen>
				<BeTensile>FALSE</BeTensile>
			</LGraphUnit>
			<LGraphUnit>
				<GraphUnitType>LGT_LINE</GraphUnitType>
				<GraphUnitCode>2001</GraphUnitCode>
				<PointList>
					<Point>
						<List.x>
							<Value>0</Value>
							<Type>TRUE</Type>
						</List.x>
						<List.y>
							<Value>0</Value>
							<Type>TRUE</Type>
						</List.y>
					</Point>
					<Point>
						<List.x>
							<Value>-85</Value>
							<Type>TRUE</Type>
						</List.x>
						<List.y>
							<Value>-85</Value>
							<Type>TRUE</Type>
						</List.y>
					</Point>
				</PointList>
				<MapSymbolPen>
					<dwPenStyle>PS_SOLID|PS_ENDCAP_ROUND|PS_JOIN_ROUND|PS_COSMETIC</dwPenStyle>
					<dwPenWidth>12</dwPenWidth>
					<dwStyleCount>0</dwStyleCount>
					<lbColor>RGB(31,26,23)</lbColor>
					<lbHatch>HS_HORIZONTAL</lbHatch>
					<lbStyle>BS_SOLID</lbStyle>
				</MapSymbolPen>
				<BeTensile>FALSE</BeTensile>
			</LGraphUnit>
			<LGraphUnit>
				<GraphUnitType>LGT_LINE</GraphUnitType>
				<GraphUnitCode>2002</GraphUnitCode>
				<PointList>
					<Point>
						<List.x>
							<Value>0</Value>
							<Type>TRUE</Type>
						</List.x>
						<List.y>
							<Value>0</Value>
							<Type>TRUE</Type>
						</List.y>
					</Point>
					<Point>
						<List.x>
							<Value>53</Value>
							<Type>TRUE</Type>
						</List.x>
						<List.y>
							<Value>54</Value>
							<Type>TRUE</Type>
						</List.y>
					</Point>
				</PointList>
				<MapSymbolPen>
					<dwPenStyle>PS_SOLID|PS_ENDCAP_ROUND|PS_JOIN_ROUND|PS_COSMETIC</dwPenStyle>
					<dwPenWidth>12</dwPenWidth>
					<dwStyleCount>0</dwStyleCount>
					<lbColor>RGB(31,26,23)</lbColor>
					<lbHatch>HS_HORIZONTAL</lbHatch>
					<lbStyle>BS_SOLID</lbStyle>
				</MapSymbolPen>
				<BeTensile>FALSE</BeTensile>
			</LGraphUnit>
			<LGraphUnit>
				<GraphUnitType>LGT_LINE</GraphUnitType>
				<GraphUnitCode>2003</GraphUnitCode>
				<PointList>
					<Point>
						<List.x>
							<Value>0</Value>
							<Type>TRUE</Type>
						</List.x>
						<List.y>
							<Value>0</Value>
							<Type>TRUE</Type>
						</List.y>
					</Point>
					<Point>
						<List.x>
							<Value>-53</Value>
							<Type>TRUE</Type>
						</List.x>
						<List.y>
							<Value>54</Value>
							<Type>TRUE</Type>
						</List.y>
					</Point>
				</PointList>
				<MapSymbolPen>
					<dwPenStyle>PS_SOLID|PS_ENDCAP_ROUND|PS_JOIN_ROUND|PS_COSMETIC</dwPenStyle>
					<dwPenWidth>12</dwPenWidth>
					<dwStyleCount>0</dwStyleCount>
					<lbColor>RGB(31,26,23)</lbColor>
					<lbHatch>HS_HORIZONTAL</lbHatch>
					<lbStyle>BS_SOLID</lbStyle>
				</MapSymbolPen>
				<BeTensile>FALSE</BeTensile>
			</LGraphUnit>
			<LGraphUnit>
				<GraphUnitType>LGT_LINE</GraphUnitType>
				<GraphUnitCode>2004</GraphUnitCode>
				<PointList>
					<Point>
						<List.x>
							<Value>-92</Value>
							<Type>TRUE</Type>
						</List.x>
						<List.y>
							<Value>24</Value>
							<Type>TRUE</Type>
						</List.y>
					</Point>
					<Point>
						<List.x>
							<Value>-15</Value>
							<Type>TRUE</Type>
						</List.x>
						<List.y>
							<Value>89</Value>
							<Type>TRUE</Type>
						</List.y>
					</Point>
				</PointList>
				<MapSymbolPen>
					<dwPenStyle>PS_SOLID|PS_ENDCAP_ROUND|PS_JOIN_ROUND|PS_COSMETIC</dwPenStyle>
					<dwPenWidth>12</dwPenWidth>
					<dwStyleCount>0</dwStyleCount>
					<lbColor>RGB(31,26,23)</lbColor>
					<lbHatch>HS_HORIZONTAL</lbHatch>
					<lbStyle>BS_SOLID</lbStyle>
				</MapSymbolPen>
				<BeTensile>FALSE</BeTensile>
			</LGraphUnit>
			<LGraphUnit>
				<GraphUnitType>LGT_LINE</GraphUnitType>
				<GraphUnitCode>2005</GraphUnitCode>
				<PointList>
					<Point>
						<List.x>
							<Value>19</Value>
							<Type>TRUE</Type>
						</List.x>
						<List.y>
							<Value>93</Value>
							<Type>TRUE</Type>
						</List.y>
					</Point>
					<Point>
						<List.x>
							<Value>92</Value>
							<Type>TRUE</Type>
						</List.x>
						<List.y>
							<Value>24</Value>
							<Type>TRUE</Type>
						</List.y>
					</Point>
				</PointList>
				<MapSymbolPen>
					<dwPenStyle>PS_SOLID|PS_ENDCAP_ROUND|PS_JOIN_ROUND|PS_COSMETIC</dwPenStyle>
					<dwPenWidth>12</dwPenWidth>
					<dwStyleCount>0</dwStyleCount>
					<lbColor>RGB(31,26,23)</lbColor>
					<lbHatch>HS_HORIZONTAL</lbHatch>
					<lbStyle>BS_SOLID</lbStyle>
				</MapSymbolPen>
				<BeTensile>FALSE</BeTensile>
			</LGraphUnit>
			<LGraphUnit>
				<GraphUnitType>LGT_LINE</GraphUnitType>
				<GraphUnitCode>2006</GraphUnitCode>
				<PointList>
					<Point>
						<List.x>
							<Value>-150</Value>
							<Type>TRUE</Type>
						</List.x>
						<List.y>
							<Value>150</Value>
							<Type>TRUE</Type>
						</List.y>
					</Point>
					<Point>
						<List.x>
							<Value>150</Value>
							<Type>TRUE</Type>
						</List.x>
						<List.y>
							<Value>150</Value>
							<Type>TRUE</Type>
						</List.y>
					</Point>
				</PointList>
				<MapSymbolPen>
					<dwPenStyle>PS_SOLID|PS_ENDCAP_ROUND|PS_JOIN_ROUND|PS_COSMETIC</dwPenStyle>
					<dwPenWidth>12</dwPenWidth>
					<dwStyleCount>0</dwStyleCount>
					<lbColor>RGB(31,26,23)</lbColor>
					<lbHatch>HS_HORIZONTAL</lbHatch>
					<lbStyle>BS_SOLID</lbStyle>
				</MapSymbolPen>
				<BeTensile>FALSE</BeTensile>
			</LGraphUnit>
			<LGraphUnit>
				<GraphUnitType>LGT_LINE</GraphUnitType>
				<GraphUnitCode>2007</GraphUnitCode>
				<PointList>
					<Point>
						<List.x>
							<Value>-150</Value>
							<Type>TRUE</Type>
						</List.x>
						<List.y>
							<Value>150</Value>
							<Type>TRUE</Type>
						</List.y>
					</Point>
					<Point>
						<List.x>
							<Value>-150</Value>
							<Type>TRUE</Type>
						</List.x>
						<List.y>
							<Value>-150</Value>
							<Type>TRUE</Type>
						</List.y>
					</Point>
				</PointList>
				<MapSymbolPen>
					<dwPenStyle>PS_SOLID|PS_ENDCAP_ROUND|PS_JOIN_ROUND|PS_COSMETIC</dwPenStyle>
					<dwPenWidth>12</dwPenWidth>
					<dwStyleCount>0</dwStyleCount>
					<lbColor>RGB(31,26,23)</lbColor>
					<lbHatch>HS_HORIZONTAL</lbHatch>
					<lbStyle>BS_SOLID</lbStyle>
				</MapSymbolPen>
				<BeTensile>FALSE</BeTensile>
			</LGraphUnit>
			<LGraphUnit>
				<GraphUnitType>LGT_LINE</GraphUnitType>
				<GraphUnitCode>2008</GraphUnitCode>
				<PointList>
					<Point>
						<List.x>
							<Value>150</Value>
							<Type>TRUE</Type>
						</List.x>
						<List.y>
							<Value>150</Value>
							<Type>TRUE</Type>
						</List.y>
					</Point>
					<Point>
						<List.x>
							<Value>150</Value>
							<Type>TRUE</Type>
						</List.x>
						<List.y>
							<Value>-150</Value>
							<Type>TRUE</Type>
						</List.y>
					</Point>
				</PointList>
				<MapSymbolPen>
					<dwPenStyle>PS_SOLID|PS_ENDCAP_ROUND|PS_JOIN_ROUND|PS_COSMETIC</dwPenStyle>
					<dwPenWidth>12</dwPenWidth>
					<dwStyleCount>0</dwStyleCount>
					<lbColor>RGB(31,26,23)</lbColor>
					<lbHatch>HS_HORIZONTAL</lbHatch>
					<lbStyle>BS_SOLID</lbStyle>
				</MapSymbolPen>
				<BeTensile>FALSE</BeTensile>
			</LGraphUnit>
			<LGraphUnit>
				<GraphUnitType>LGT_LINE</GraphUnitType>
				<GraphUnitCode>2009</GraphUnitCode>
				<PointList>
					<Point>
						<List.x>
							<Value>-150</Value>
							<Type>TRUE</Type>
						</List.x>
						<List.y>
							<Value>-150</Value>
							<Type>TRUE</Type>
						</List.y>
					</Point>
					<Point>
						<List.x>
							<Value>-200</Value>
							<Type>TRUE</Type>
						</List.x>
						<List.y>
							<Value>-200</Value>
							<Type>TRUE</Type>
						</List.y>
					</Point>
				</PointList>
				<MapSymbolPen>
					<dwPenStyle>PS_SOLID|PS_ENDCAP_ROUND|PS_JOIN_ROUND|PS_COSMETIC</dwPenStyle>
					<dwPenWidth>12</dwPenWidth>
					<dwStyleCount>0</dwStyleCount>
					<lbColor>RGB(31,26,23)</lbColor>
					<lbHatch>HS_HORIZONTAL</lbHatch>
					<lbStyle>BS_SOLID</lbStyle>
				</MapSymbolPen>
				<BeTensile>FALSE</BeTensile>
			</LGraphUnit>
			<LGraphUnit>
				<GraphUnitType>LGT_LINE</GraphUnitType>
				<GraphUnitCode>2010</GraphUnitCode>
				<PointList>
					<Point>
						<List.x>
							<Value>150</Value>
							<Type>TRUE</Type>
						</List.x>
						<List.y>
							<Value>-150</Value>
							<Type>TRUE</Type>
						</List.y>
					</Point>
					<Point>
						<List.x>
							<Value>200</Value>
							<Type>TRUE</Type>
						</List.x>
						<List.y>
							<Value>-200</Value>
							<Type>TRUE</Type>
						</List.y>
					</Point>
				</PointList>
				<MapSymbolPen>
					<dwPenStyle>PS_SOLID|PS_ENDCAP_ROUND|PS_JOIN_ROUND|PS_COSMETIC</dwPenStyle>
					<dwPenWidth>12</dwPenWidth>
					<dwStyleCount>0</dwStyleCount>
					<lbColor>RGB(31,26,23)</lbColor>
					<lbHatch>HS_HORIZONTAL</lbHatch>
					<lbStyle>BS_SOLID</lbStyle>
				</MapSymbolPen>
				<BeTensile>FALSE</BeTensile>
			</LGraphUnit>
		</PointSymbol>
		<PointSymbol>
			<SymbolName>小矿井</SymbolName>
			<SymbolType>POINT_NORMAL</SymbolType>
			<SymbolCode>10041</SymbolCode>
			<RotateAngle>0</RotateAngle>
			<LGraphUnit>
				<GraphUnitType>LGT_LINE</GraphUnitType>
				<GraphUnitCode>2000</GraphUnitCode>
				<PointList>
					<Point>
						<List.x>
							<Value>0</Value>
							<Type>TRUE</Type>
						</List.x>
						<List.y>
							<Value>0</Value>
							<Type>TRUE</Type>
						</List.y>
					</Point>
					<Point>
						<List.x>
							<Value>83</Value>
							<Type>TRUE</Type>
						</List.x>
						<List.y>
							<Value>-86</Value>
							<Type>TRUE</Type>
						</List.y>
					</Point>
				</PointList>
				<MapSymbolPen>
					<dwPenStyle>PS_SOLID|PS_ENDCAP_ROUND|PS_JOIN_ROUND|PS_COSMETIC</dwPenStyle>
					<dwPenWidth>12</dwPenWidth>
					<dwStyleCount>0</dwStyleCount>
					<lbColor>RGB(31,26,23)</lbColor>
					<lbHatch>HS_HORIZONTAL</lbHatch>
					<lbStyle>BS_SOLID</lbStyle>
				</MapSymbolPen>
				<BeTensile>FALSE</BeTensile>
			</LGraphUnit>
			<LGraphUnit>
				<GraphUnitType>LGT_LINE</GraphUnitType>
				<GraphUnitCode>2001</GraphUnitCode>
				<PointList>
					<Point>
						<List.x>
							<Value>0</Value>
							<Type>TRUE</Type>
						</List.x>
						<List.y>
							<Value>0</Value>
							<Type>TRUE</Type>
						</List.y>
					</Point>
					<Point>
						<List.x>
							<Value>-85</Value>
							<Type>TRUE</Type>
						</List.x>
						<List.y>
							<Value>-85</Value>
							<Type>TRUE</Type>
						</List.y>
					</Point>
				</PointList>
				<MapSymbolPen>
					<dwPenStyle>PS_SOLID|PS_ENDCAP_ROUND|PS_JOIN_ROUND|PS_COSMETIC</dwPenStyle>
					<dwPenWidth>12</dwPenWidth>
					<dwStyleCount>0</dwStyleCount>
					<lbColor>RGB(31,26,23)</lbColor>
					<lbHatch>HS_HORIZONTAL</lbHatch>
					<lbStyle>BS_SOLID</lbStyle>
				</MapSymbolPen>
				<BeTensile>FALSE</BeTensile>
			</LGraphUnit>
			<LGraphUnit>
				<GraphUnitType>LGT_LINE</GraphUnitType>
				<GraphUnitCode>2002</GraphUnitCode>
				<PointList>
					<Point>
						<List.x>
							<Value>0</Value>
							<Type>TRUE</Type>
						</List.x>
						<List.y>
							<Value>0</Value>
							<Type>TRUE</Type>
						</List.y>
					</Point>
					<Point>
						<List.x>
							<Value>53</Value>
							<Type>TRUE</Type>
						</List.x>
						<List.y>
							<Value>54</Value>
							<Type>TRUE</Type>
						</List.y>
					</Point>
				</PointList>
				<MapSymbolPen>
					<dwPenStyle>PS_SOLID|PS_ENDCAP_ROUND|PS_JOIN_ROUND|PS_COSMETIC</dwPenStyle>
					<dwPenWidth>12</dwPenWidth>
					<dwStyleCount>0</dwStyleCount>
					<lbColor>RGB(31,26,23)</lbColor>
					<lbHatch>HS_HORIZONTAL</lbHatch>
					<lbStyle>BS_SOLID</lbStyle>
				</MapSymbolPen>
				<BeTensile>FALSE</BeTensile>
			</LGraphUnit>
			<LGraphUnit>
				<GraphUnitType>LGT_LINE</GraphUnitType>
				<GraphUnitCode>2003</GraphUnitCode>
				<PointList>
					<Point>
						<List.x>
							<Value>0</Value>
							<Type>TRUE</Type>
						</List.x>
						<List.y>
							<Value>0</Value>
							<Type>TRUE</Type>
						</List.y>
					</Point>
					<Point>
						<List.x>
							<Value>-53</Value>
							<Type>TRUE</Type>
						</List.x>
						<List.y>
							<Value>54</Value>
							<Type>TRUE</Type>
						</List.y>
					</Point>
				</PointList>
				<MapSymbolPen>
					<dwPenStyle>PS_SOLID|PS_ENDCAP_ROUND|PS_JOIN_ROUND|PS_COSMETIC</dwPenStyle>
					<dwPenWidth>12</dwPenWidth>
					<dwStyleCount>0</dwStyleCount>
					<lbColor>RGB(31,26,23)</lbColor>
					<lbHatch>HS_HORIZONTAL</lbHatch>
					<lbStyle>BS_SOLID</lbStyle>
				</MapSymbolPen>
				<BeTensile>FALSE</BeTensile>
			</LGraphUnit>
			<LGraphUnit>
				<GraphUnitType>LGT_LINE</GraphUnitType>
				<GraphUnitCode>2004</GraphUnitCode>
				<PointList>
					<Point>
						<List.x>
							<Value>-92</Value>
							<Type>TRUE</Type>
						</List.x>
						<List.y>
							<Value>24</Value>
							<Type>TRUE</Type>
						</List.y>
					</Point>
					<Point>
						<List.x>
							<Value>-15</Value>
							<Type>TRUE</Type>
						</List.x>
						<List.y>
							<Value>89</Value>
							<Type>TRUE</Type>
						</List.y>
					</Point>
				</PointList>
				<MapSymbolPen>
					<dwPenStyle>PS_SOLID|PS_ENDCAP_ROUND|PS_JOIN_ROUND|PS_COSMETIC</dwPenStyle>
					<dwPenWidth>12</dwPenWidth>
					<dwStyleCount>0</dwStyleCount>
					<lbColor>RGB(31,26,23)</lbColor>
					<lbHatch>HS_HORIZONTAL</lbHatch>
					<lbStyle>BS_SOLID</lbStyle>
				</MapSymbolPen>
				<BeTensile>FALSE</BeTensile>
			</LGraphUnit>
			<LGraphUnit>
				<GraphUnitType>LGT_LINE</GraphUnitType>
				<GraphUnitCode>2005</GraphUnitCode>
				<PointList>
					<Point>
						<List.x>
							<Value>19</Value>
							<Type>TRUE</Type>
						</List.x>
						<List.y>
							<Value>93</Value>
							<Type>TRUE</Type>
						</List.y>
					</Point>
					<Point>
						<List.x>
							<Value>92</Value>
							<Type>TRUE</Type>
						</List.x>
						<List.y>
							<Value>24</Value>
							<Type>TRUE</Type>
						</List.y>
					</Point>
				</PointList>
				<MapSymbolPen>
					<dwPenStyle>PS_SOLID|PS_ENDCAP_ROUND|PS_JOIN_ROUND|PS_COSMETIC</dwPenStyle>
					<dwPenWidth>12</dwPenWidth>
					<dwStyleCount>0</dwStyleCount>
					<lbColor>RGB(31,26,23)</lbColor>
					<lbHatch>HS_HORIZONTAL</lbHatch>
					<lbStyle>BS_SOLID</lbStyle>
				</MapSymbolPen>
				<BeTensile>FALSE</BeTensile>
			</LGraphUnit>
		</PointSymbol>
		<PointSymbol>
			<SymbolName>废弃的竖井</SymbolName>
			<SymbolType>POINT_NORMAL</SymbolType>
			<SymbolCode>10042</SymbolCode>
			<RotateAngle>0</RotateAngle>
			<PGraphUnit>
				<GraphUnitType>PGT_ELLIPSE</GraphUnitType>
				<GraphUnitCode>1000</GraphUnitCode>
				<MapSymbolGeometryProp>
					<pntCentralPointX>
						<Value>0</Value>
						<Type>TRUE</Type>
					</pntCentralPointX>
					<pntCentralPointY>
						<Value>0</Value>
						<Type>TRUE</Type>
					</pntCentralPointY>
					<nLongRadius>150</nLongRadius>
					<nShortRadius>150</nShortRadius>
					<nSideNum>5</nSideNum>
					<nStartAngle>0</nStartAngle>
					<nEndAngle>360</nEndAngle>
				</MapSymbolGeometryProp>
				<MapSymbolPen>
					<dwPenStyle>PS_SOLID|PS_ENDCAP_ROUND|PS_JOIN_ROUND|PS_COSMETIC</dwPenStyle>
					<dwPenWidth>12</dwPenWidth>
					<dwStyleCount>0</dwStyleCount>
					<lbColor>RGB(31,26,23)</lbColor>
					<lbHatch>HS_HORIZONTAL</lbHatch>
					<lbStyle>BS_SOLID</lbStyle>
				</MapSymbolPen>
				<MapSymbolBrush>
					<lbStyle>BS_SOLID</lbStyle>
					<lbColor>RGB(255,255,255)</lbColor>
					<lbHatch>HS_VERTICAL</lbHatch>
					<rgbFillBKColor>RGB(255,255,255)</rgbFillBKColor>
				</MapSymbolBrush>
				<RotateAngle>0</RotateAngle>
				<BeTensile>FALSE</BeTensile>
			</PGraphUnit>
			<LGraphUnit>
				<GraphUnitType>LGT_LINE</GraphUnitType>
				<GraphUnitCode>2000</GraphUnitCode>
				<PointList>
					<Point>
						<List.x>
							<Value>-80</Value>
							<Type>TRUE</Type>
						</List.x>
						<List.y>
							<Value>80</Value>
							<Type>TRUE</Type>
						</List.y>
					</Point>
					<Point>
						<List.x>
							<Value>3</Value>
							<Type>TRUE</Type>
						</List.x>
						<List.y>
							<Value>-6</Value>
							<Type>TRUE</Type>
						</List.y>
					</Point>
				</PointList>
				<MapSymbolPen>
					<dwPenStyle>PS_SOLID|PS_ENDCAP_ROUND|PS_JOIN_ROUND|PS_COSMETIC</dwPenStyle>
					<dwPenWidth>12</dwPenWidth>
					<dwStyleCount>0</dwStyleCount>
					<lbColor>RGB(31,26,23)</lbColor>
					<lbHatch>HS_HORIZONTAL</lbHatch>
					<lbStyle>BS_SOLID</lbStyle>
				</MapSymbolPen>
				<BeTensile>FALSE</BeTensile>
			</LGraphUnit>
			<LGraphUnit>
				<GraphUnitType>LGT_LINE</GraphUnitType>
				<GraphUnitCode>2001</GraphUnitCode>
				<PointList>
					<Point>
						<List.x>
							<Value>80</Value>
							<Type>TRUE</Type>
						</List.x>
						<List.y>
							<Value>80</Value>
							<Type>TRUE</Type>
						</List.y>
					</Point>
					<Point>
						<List.x>
							<Value>-5</Value>
							<Type>TRUE</Type>
						</List.x>
						<List.y>
							<Value>-5</Value>
							<Type>TRUE</Type>
						</List.y>
					</Point>
				</PointList>
				<MapSymbolPen>
					<dwPenStyle>PS_SOLID|PS_ENDCAP_ROUND|PS_JOIN_ROUND|PS_COSMETIC</dwPenStyle>
					<dwPenWidth>12</dwPenWidth>
					<dwStyleCount>0</dwStyleCount>
					<lbColor>RGB(31,26,23)</lbColor>
					<lbHatch>HS_HORIZONTAL</lbHatch>
					<lbStyle>BS_SOLID</lbStyle>
				</MapSymbolPen>
				<BeTensile>FALSE</BeTensile>
			</LGraphUnit>
			<LGraphUnit>
				<GraphUnitType>LGT_LINE</GraphUnitType>
				<GraphUnitCode>2002</GraphUnitCode>
				<PointList>
					<Point>
						<List.x>
							<Value>-50</Value>
							<Type>TRUE</Type>
						</List.x>
						<List.y>
							<Value>-50</Value>
							<Type>TRUE</Type>
						</List.y>
					</Point>
					<Point>
						<List.x>
							<Value>3</Value>
							<Type>TRUE</Type>
						</List.x>
						<List.y>
							<Value>4</Value>
							<Type>TRUE</Type>
						</List.y>
					</Point>
				</PointList>
				<MapSymbolPen>
					<dwPenStyle>PS_SOLID|PS_ENDCAP_ROUND|PS_JOIN_ROUND|PS_COSMETIC</dwPenStyle>
					<dwPenWidth>12</dwPenWidth>
					<dwStyleCount>0</dwStyleCount>
					<lbColor>RGB(31,26,23)</lbColor>
					<lbHatch>HS_HORIZONTAL</lbHatch>
					<lbStyle>BS_SOLID</lbStyle>
				</MapSymbolPen>
				<BeTensile>FALSE</BeTensile>
			</LGraphUnit>
			<LGraphUnit>
				<GraphUnitType>LGT_LINE</GraphUnitType>
				<GraphUnitCode>2003</GraphUnitCode>
				<PointList>
					<Point>
						<List.x>
							<Value>50</Value>
							<Type>TRUE</Type>
						</List.x>
						<List.y>
							<Value>-50</Value>
							<Type>TRUE</Type>
						</List.y>
					</Point>
					<Point>
						<List.x>
							<Value>-3</Value>
							<Type>TRUE</Type>
						</List.x>
						<List.y>
							<Value>4</Value>
							<Type>TRUE</Type>
						</List.y>
					</Point>
				</PointList>
				<MapSymbolPen>
					<dwPenStyle>PS_SOLID|PS_ENDCAP_ROUND|PS_JOIN_ROUND|PS_COSMETIC</dwPenStyle>
					<dwPenWidth>12</dwPenWidth>
					<dwStyleCount>0</dwStyleCount>
					<lbColor>RGB(31,26,23)</lbColor>
					<lbHatch>HS_HORIZONTAL</lbHatch>
					<lbStyle>BS_SOLID</lbStyle>
				</MapSymbolPen>
				<BeTensile>FALSE</BeTensile>
			</LGraphUnit>
			<LGraphUnit>
				<GraphUnitType>LGT_LINE</GraphUnitType>
				<GraphUnitCode>2004</GraphUnitCode>
				<PointList>
					<Point>
						<List.x>
							<Value>18</Value>
							<Type>TRUE</Type>
						</List.x>
						<List.y>
							<Value>-86</Value>
							<Type>TRUE</Type>
						</List.y>
					</Point>
					<Point>
						<List.x>
							<Value>95</Value>
							<Type>TRUE</Type>
						</List.x>
						<List.y>
							<Value>-21</Value>
							<Type>TRUE</Type>
						</List.y>
					</Point>
				</PointList>
				<MapSymbolPen>
					<dwPenStyle>PS_SOLID|PS_ENDCAP_ROUND|PS_JOIN_ROUND|PS_COSMETIC</dwPenStyle>
					<dwPenWidth>12</dwPenWidth>
					<dwStyleCount>0</dwStyleCount>
					<lbColor>RGB(31,26,23)</lbColor>
					<lbHatch>HS_HORIZONTAL</lbHatch>
					<lbStyle>BS_SOLID</lbStyle>
				</MapSymbolPen>
				<BeTensile>FALSE</BeTensile>
			</LGraphUnit>
			<LGraphUnit>
				<GraphUnitType>LGT_LINE</GraphUnitType>
				<GraphUnitCode>2005</GraphUnitCode>
				<PointList>
					<Point>
						<List.x>
							<Value>-91</Value>
							<Type>TRUE</Type>
						</List.x>
						<List.y>
							<Value>-17</Value>
							<Type>TRUE</Type>
						</List.y>
					</Point>
					<Point>
						<List.x>
							<Value>-18</Value>
							<Type>TRUE</Type>
						</List.x>
						<List.y>
							<Value>-86</Value>
							<Type>TRUE</Type>
						</List.y>
					</Point>
				</PointList>
				<MapSymbolPen>
					<dwPenStyle>PS_SOLID|PS_ENDCAP_ROUND|PS_JOIN_ROUND|PS_COSMETIC</dwPenStyle>
					<dwPenWidth>12</dwPenWidth>
					<dwStyleCount>0</dwStyleCount>
					<lbColor>RGB(31,26,23)</lbColor>
					<lbHatch>HS_HORIZONTAL</lbHatch>
					<lbStyle>BS_SOLID</lbStyle>
				</MapSymbolPen>
				<BeTensile>FALSE</BeTensile>
			</LGraphUnit>
		</PointSymbol>
		<PointSymbol>
			<SymbolName>废弃的竖井</SymbolName>
			<SymbolType>POINT_NORMAL</SymbolType>
			<SymbolCode>10043</SymbolCode>
			<RotateAngle>0</RotateAngle>
			<PGraphUnit>
				<GraphUnitType>PGT_RECTANGLE</GraphUnitType>
				<GraphUnitCode>1000</GraphUnitCode>
				<MapSymbolGeometryProp>
					<pntCentralPointX>
						<Value>0</Value>
						<Type>TRUE</Type>
					</pntCentralPointX>
					<pntCentralPointY>
						<Value>5</Value>
						<Type>TRUE</Type>
					</pntCentralPointY>
					<nLongRadius>175</nLongRadius>
					<nShortRadius>150</nShortRadius>
					<nSideNum>5</nSideNum>
					<nStartAngle>0</nStartAngle>
					<nEndAngle>360</nEndAngle>
				</MapSymbolGeometryProp>
				<MapSymbolPen>
					<dwPenStyle>PS_SOLID|PS_ENDCAP_ROUND|PS_JOIN_ROUND|PS_COSMETIC</dwPenStyle>
					<dwPenWidth>12</dwPenWidth>
					<dwStyleCount>0</dwStyleCount>
					<lbColor>RGB(31,26,23)</lbColor>
					<lbHatch>HS_HORIZONTAL</lbHatch>
					<lbStyle>BS_SOLID</lbStyle>
				</MapSymbolPen>
				<MapSymbolBrush>
					<lbStyle>BS_SOLID</lbStyle>
					<lbColor>RGB(255,255,255)</lbColor>
					<lbHatch>HS_VERTICAL</lbHatch>
					<rgbFillBKColor>RGB(255,255,255)</rgbFillBKColor>
				</MapSymbolBrush>
				<RotateAngle>0</RotateAngle>
				<BeTensile>FALSE</BeTensile>
			</PGraphUnit>
			<LGraphUnit>
				<GraphUnitType>LGT_LINE</GraphUnitType>
				<GraphUnitCode>2000</GraphUnitCode>
				<PointList>
					<Point>
						<List.x>
							<Value>-80</Value>
							<Type>TRUE</Type>
						</List.x>
						<List.y>
							<Value>80</Value>
							<Type>TRUE</Type>
						</List.y>
					</Point>
					<Point>
						<List.x>
							<Value>3</Value>
							<Type>TRUE</Type>
						</List.x>
						<List.y>
							<Value>-6</Value>
							<Type>TRUE</Type>
						</List.y>
					</Point>
				</PointList>
				<MapSymbolPen>
					<dwPenStyle>PS_SOLID|PS_ENDCAP_ROUND|PS_JOIN_ROUND|PS_COSMETIC</dwPenStyle>
					<dwPenWidth>12</dwPenWidth>
					<dwStyleCount>0</dwStyleCount>
					<lbColor>RGB(31,26,23)</lbColor>
					<lbHatch>HS_HORIZONTAL</lbHatch>
					<lbStyle>BS_SOLID</lbStyle>
				</MapSymbolPen>
				<BeTensile>FALSE</BeTensile>
			</LGraphUnit>
			<LGraphUnit>
				<GraphUnitType>LGT_LINE</GraphUnitType>
				<GraphUnitCode>2001</GraphUnitCode>
				<PointList>
					<Point>
						<List.x>
							<Value>80</Value>
							<Type>TRUE</Type>
						</List.x>
						<List.y>
							<Value>80</Value>
							<Type>TRUE</Type>
						</List.y>
					</Point>
					<Point>
						<List.x>
							<Value>-5</Value>
							<Type>TRUE</Type>
						</List.x>
						<List.y>
							<Value>-5</Value>
							<Type>TRUE</Type>
						</List.y>
					</Point>
				</PointList>
				<MapSymbolPen>
					<dwPenStyle>PS_SOLID|PS_ENDCAP_ROUND|PS_JOIN_ROUND|PS_COSMETIC</dwPenStyle>
					<dwPenWidth>12</dwPenWidth>
					<dwStyleCount>0</dwStyleCount>
					<lbColor>RGB(31,26,23)</lbColor>
					<lbHatch>HS_HORIZONTAL</lbHatch>
					<lbStyle>BS_SOLID</lbStyle>
				</MapSymbolPen>
				<BeTensile>FALSE</BeTensile>
			</LGraphUnit>
			<LGraphUnit>
				<GraphUnitType>LGT_LINE</GraphUnitType>
				<GraphUnitCode>2002</GraphUnitCode>
				<PointList>
					<Point>
						<List.x>
							<Value>-50</Value>
							<Type>TRUE</Type>
						</List.x>
						<List.y>
							<Value>-50</Value>
							<Type>TRUE</Type>
						</List.y>
					</Point>
					<Point>
						<List.x>
							<Value>3</Value>
							<Type>TRUE</Type>
						</List.x>
						<List.y>
							<Value>4</Value>
							<Type>TRUE</Type>
						</List.y>
					</Point>
				</PointList>
				<MapSymbolPen>
					<dwPenStyle>PS_SOLID|PS_ENDCAP_ROUND|PS_JOIN_ROUND|PS_COSMETIC</dwPenStyle>
					<dwPenWidth>12</dwPenWidth>
					<dwStyleCount>0</dwStyleCount>
					<lbColor>RGB(31,26,23)</lbColor>
					<lbHatch>HS_HORIZONTAL</lbHatch>
					<lbStyle>BS_SOLID</lbStyle>
				</MapSymbolPen>
				<BeTensile>FALSE</BeTensile>
			</LGraphUnit>
			<LGraphUnit>
				<GraphUnitType>LGT_LINE</GraphUnitType>
				<GraphUnitCode>2003</GraphUnitCode>
				<PointList>
					<Point>
						<List.x>
							<Value>50</Value>
							<Type>TRUE</Type>
						</List.x>
						<List.y>
							<Value>-50</Value>
							<Type>TRUE</Type>
						</List.y>
					</Point>
					<Point>
						<List.x>
							<Value>-3</Value>
							<Type>TRUE</Type>
						</List.x>
						<List.y>
							<Value>4</Value>
							<Type>TRUE</Type>
						</List.y>
					</Point>
				</PointList>
				<MapSymbolPen>
					<dwPenStyle>PS_SOLID|PS_ENDCAP_ROUND|PS_JOIN_ROUND|PS_COSMETIC</dwPenStyle>
					<dwPenWidth>12</dwPenWidth>
					<dwStyleCount>0</dwStyleCount>
					<lbColor>RGB(31,26,23)</lbColor>
					<lbHatch>HS_HORIZONTAL</lbHatch>
					<lbStyle>BS_SOLID</lbStyle>
				</MapSymbolPen>
				<BeTensile>FALSE</BeTensile>
			</LGraphUnit>
			<LGraphUnit>
				<GraphUnitType>LGT_LINE</GraphUnitType>
				<GraphUnitCode>2004</GraphUnitCode>
				<PointList>
					<Point>
						<List.x>
							<Value>18</Value>
							<Type>TRUE</Type>
						</List.x>
						<List.y>
							<Value>-86</Value>
							<Type>TRUE</Type>
						</List.y>
					</Point>
					<Point>
						<List.x>
							<Value>95</Value>
							<Type>TRUE</Type>
						</List.x>
						<List.y>
							<Value>-21</Value>
							<Type>TRUE</Type>
						</List.y>
					</Point>
				</PointList>
				<MapSymbolPen>
					<dwPenStyle>PS_SOLID|PS_ENDCAP_ROUND|PS_JOIN_ROUND|PS_COSMETIC</dwPenStyle>
					<dwPenWidth>12</dwPenWidth>
					<dwStyleCount>0</dwStyleCount>
					<lbColor>RGB(31,26,23)</lbColor>
					<lbHatch>HS_HORIZONTAL</lbHatch>
					<lbStyle>BS_SOLID</lbStyle>
				</MapSymbolPen>
				<BeTensile>FALSE</BeTensile>
			</LGraphUnit>
			<LGraphUnit>
				<GraphUnitType>LGT_LINE</GraphUnitType>
				<GraphUnitCode>2005</GraphUnitCode>
				<PointList>
					<Point>
						<List.x>
							<Value>-91</Value>
							<Type>TRUE</Type>
						</List.x>
						<List.y>
							<Value>-17</Value>
							<Type>TRUE</Type>
						</List.y>
					</Point>
					<Point>
						<List.x>
							<Value>-18</Value>
							<Type>TRUE</Type>
						</List.x>
						<List.y>
							<Value>-86</Value>
							<Type>TRUE</Type>
						</List.y>
					</Point>
				</PointList>
				<MapSymbolPen>
					<dwPenStyle>PS_SOLID|PS_ENDCAP_ROUND|PS_JOIN_ROUND|PS_COSMETIC</dwPenStyle>
					<dwPenWidth>12</dwPenWidth>
					<dwStyleCount>0</dwStyleCount>
					<lbColor>RGB(31,26,23)</lbColor>
					<lbHatch>HS_HORIZONTAL</lbHatch>
					<lbStyle>BS_SOLID</lbStyle>
				</MapSymbolPen>
				<BeTensile>FALSE</BeTensile>
			</LGraphUnit>
		</PointSymbol>
		<PointSymbol>
			<SymbolName>废弃的斜井</SymbolName>
			<SymbolType/>
			<SymbolCode>10044</SymbolCode>
			<RotateAngle>0</RotateAngle>
			<LGraphUnit>
				<GraphUnitType>LGT_LINE</GraphUnitType>
				<GraphUnitCode>2000</GraphUnitCode>
				<PointList>
					<Point>
						<List.x>
							<Value>-200</Value>
							<Type>TRUE</Type>
						</List.x>
						<List.y>
							<Value>0</Value>
							<Type>TRUE</Type>
						</List.y>
					</Point>
					<Point>
						<List.x>
							<Value>-50</Value>
							<Type>TRUE</Type>
						</List.x>
						<List.y>
							<Value>0</Value>
							<Type>TRUE</Type>
						</List.y>
					</Point>
				</PointList>
				<MapSymbolPen>
					<dwPenStyle>PS_SOLID|PS_ENDCAP_ROUND|PS_JOIN_ROUND|PS_COSMETIC</dwPenStyle>
					<dwPenWidth>12</dwPenWidth>
					<dwStyleCount>0</dwStyleCount>
					<lbColor>RGB(31,26,23)</lbColor>
					<lbHatch>HS_HORIZONTAL</lbHatch>
					<lbStyle>BS_SOLID</lbStyle>
				</MapSymbolPen>
				<BeTensile>FALSE</BeTensile>
			</LGraphUnit>
			<LGraphUnit>
				<GraphUnitType>LGT_LINE</GraphUnitType>
				<GraphUnitCode>2001</GraphUnitCode>
				<PointList>
					<Point>
						<List.x>
							<Value>50</Value>
							<Type>TRUE</Type>
						</List.x>
						<List.y>
							<Value>0</Value>
							<Type>TRUE</Type>
						</List.y>
					</Point>
					<Point>
						<List.x>
							<Value>200</Value>
							<Type>TRUE</Type>
						</List.x>
						<List.y>
							<Value>0</Value>
							<Type>TRUE</Type>
						</List.y>
					</Point>
				</PointList>
				<MapSymbolPen>
					<dwPenStyle>PS_SOLID|PS_ENDCAP_ROUND|PS_JOIN_ROUND|PS_COSMETIC</dwPenStyle>
					<dwPenWidth>12</dwPenWidth>
					<dwStyleCount>0</dwStyleCount>
					<lbColor>RGB(31,26,23)</lbColor>
					<lbHatch>HS_HORIZONTAL</lbHatch>
					<lbStyle>BS_SOLID</lbStyle>
				</MapSymbolPen>
				<BeTensile>FALSE</BeTensile>
			</LGraphUnit>
			<LGraphUnit>
				<GraphUnitType>LGT_LINE</GraphUnitType>
				<GraphUnitCode>2002</GraphUnitCode>
				<PointList>
					<Point>
						<List.x>
							<Value>-50</Value>
							<Type>TRUE</Type>
						</List.x>
						<List.y>
							<Value>0</Value>
							<Type>TRUE</Type>
						</List.y>
					</Point>
					<Point>
						<List.x>
							<Value>-50</Value>
							<Type>TRUE</Type>
						</List.x>
						<List.y>
							<Value>-500</Value>
							<Type>TRUE</Type>
						</List.y>
					</Point>
				</PointList>
				<MapSymbolPen>
					<dwPenStyle>PS_SOLID|PS_ENDCAP_ROUND|PS_JOIN_ROUND|PS_COSMETIC</dwPenStyle>
					<dwPenWidth>12</dwPenWidth>
					<dwStyleCount>0</dwStyleCount>
					<lbColor>RGB(31,26,23)</lbColor>
					<lbHatch>HS_HORIZONTAL</lbHatch>
					<lbStyle>BS_SOLID</lbStyle>
				</MapSymbolPen>
				<BeTensile>FALSE</BeTensile>
			</LGraphUnit>
			<LGraphUnit>
				<GraphUnitType>LGT_LINE</GraphUnitType>
				<GraphUnitCode>2003</GraphUnitCode>
				<PointList>
					<Point>
						<List.x>
							<Value>50</Value>
							<Type>TRUE</Type>
						</List.x>
						<List.y>
							<Value>0</Value>
							<Type>TRUE</Type>
						</List.y>
					</Point>
					<Point>
						<List.x>
							<Value>50</Value>
							<Type>TRUE</Type>
						</List.x>
						<List.y>
							<Value>-500</Value>
							<Type>TRUE</Type>
						</List.y>
					</Point>
				</PointList>
				<MapSymbolPen>
					<dwPenStyle>PS_SOLID|PS_ENDCAP_ROUND|PS_JOIN_ROUND|PS_COSMETIC</dwPenStyle>
					<dwPenWidth>12</dwPenWidth>
					<dwStyleCount>0</dwStyleCount>
					<lbColor>RGB(31,26,23)</lbColor>
					<lbHatch>HS_HORIZONTAL</lbHatch>
					<lbStyle>BS_SOLID</lbStyle>
				</MapSymbolPen>
				<BeTensile>FALSE</BeTensile>
			</LGraphUnit>
			<LGraphUnit>
				<GraphUnitType>LGT_LINE</GraphUnitType>
				<GraphUnitCode>2004</GraphUnitCode>
				<PointList>
					<Point>
						<List.x>
							<Value>50</Value>
							<Type>TRUE</Type>
						</List.x>
						<List.y>
							<Value>-150</Value>
							<Type>TRUE</Type>
						</List.y>
					</Point>
					<Point>
						<List.x>
							<Value>150</Value>
							<Type>TRUE</Type>
						</List.x>
						<List.y>
							<Value>-150</Value>
							<Type>TRUE</Type>
						</List.y>
					</Point>
				</PointList>
				<MapSymbolPen>
					<dwPenStyle>PS_SOLID|PS_ENDCAP_ROUND|PS_JOIN_ROUND|PS_COSMETIC</dwPenStyle>
					<dwPenWidth>12</dwPenWidth>
					<dwStyleCount>0</dwStyleCount>
					<lbColor>RGB(31,26,23)</lbColor>
					<lbHatch>HS_HORIZONTAL</lbHatch>
					<lbStyle>BS_SOLID</lbStyle>
				</MapSymbolPen>
				<BeTensile>FALSE</BeTensile>
			</LGraphUnit>
			<LGraphUnit>
				<GraphUnitType>LGT_LINE</GraphUnitType>
				<GraphUnitCode>2005</GraphUnitCode>
				<PointList>
					<Point>
						<List.x>
							<Value>50</Value>
							<Type>TRUE</Type>
						</List.x>
						<List.y>
							<Value>-300</Value>
							<Type>TRUE</Type>
						</List.y>
					</Point>
					<Point>
						<List.x>
							<Value>90</Value>
							<Type>TRUE</Type>
						</List.x>
						<List.y>
							<Value>-300</Value>
							<Type>TRUE</Type>
						</List.y>
					</Point>
				</PointList>
				<MapSymbolPen>
					<dwPenStyle>PS_SOLID|PS_ENDCAP_ROUND|PS_JOIN_ROUND|PS_COSMETIC</dwPenStyle>
					<dwPenWidth>12</dwPenWidth>
					<dwStyleCount>0</dwStyleCount>
					<lbColor>RGB(31,26,23)</lbColor>
					<lbHatch>HS_HORIZONTAL</lbHatch>
					<lbStyle>BS_SOLID</lbStyle>
				</MapSymbolPen>
				<BeTensile>FALSE</BeTensile>
			</LGraphUnit>
			<LGraphUnit>
				<GraphUnitType>LGT_LINE</GraphUnitType>
				<GraphUnitCode>2006</GraphUnitCode>
				<PointList>
					<Point>
						<List.x>
							<Value>-90</Value>
							<Type>TRUE</Type>
						</List.x>
						<List.y>
							<Value>-300</Value>
							<Type>TRUE</Type>
						</List.y>
					</Point>
					<Point>
						<List.x>
							<Value>-50</Value>
							<Type>TRUE</Type>
						</List.x>
						<List.y>
							<Value>-300</Value>
							<Type>TRUE</Type>
						</List.y>
					</Point>
				</PointList>
				<MapSymbolPen>
					<dwPenStyle>PS_SOLID|PS_ENDCAP_ROUND|PS_JOIN_ROUND|PS_COSMETIC</dwPenStyle>
					<dwPenWidth>12</dwPenWidth>
					<dwStyleCount>0</dwStyleCount>
					<lbColor>RGB(31,26,23)</lbColor>
					<lbHatch>HS_HORIZONTAL</lbHatch>
					<lbStyle>BS_SOLID</lbStyle>
				</MapSymbolPen>
				<BeTensile>FALSE</BeTensile>
			</LGraphUnit>
			<LGraphUnit>
				<GraphUnitType>LGT_LINE</GraphUnitType>
				<GraphUnitCode>2007</GraphUnitCode>
				<PointList>
					<Point>
						<List.x>
							<Value>-150</Value>
							<Type>TRUE</Type>
						</List.x>
						<List.y>
							<Value>-150</Value>
							<Type>TRUE</Type>
						</List.y>
					</Point>
					<Point>
						<List.x>
							<Value>-50</Value>
							<Type>TRUE</Type>
						</List.x>
						<List.y>
							<Value>-150</Value>
							<Type>TRUE</Type>
						</List.y>
					</Point>
				</PointList>
				<MapSymbolPen>
					<dwPenStyle>PS_SOLID|PS_ENDCAP_ROUND|PS_JOIN_ROUND|PS_COSMETIC</dwPenStyle>
					<dwPenWidth>12</dwPenWidth>
					<dwStyleCount>0</dwStyleCount>
					<lbColor>RGB(31,26,23)</lbColor>
					<lbHatch>HS_HORIZONTAL</lbHatch>
					<lbStyle>BS_SOLID</lbStyle>
				</MapSymbolPen>
				<BeTensile>FALSE</BeTensile>
			</LGraphUnit>
		</PointSymbol>
		<PointSymbol>
			<SymbolName>废弃的平峒</SymbolName>
			<SymbolType>POINT_NORMAL</SymbolType>
			<SymbolCode>10045</SymbolCode>
			<RotateAngle>0</RotateAngle>
			<LGraphUnit>
				<GraphUnitType>LGT_LINE</GraphUnitType>
				<GraphUnitCode>2000</GraphUnitCode>
				<PointList>
					<Point>
						<List.x>
							<Value>-80</Value>
							<Type>TRUE</Type>
						</List.x>
						<List.y>
							<Value>80</Value>
							<Type>TRUE</Type>
						</List.y>
					</Point>
					<Point>
						<List.x>
							<Value>3</Value>
							<Type>TRUE</Type>
						</List.x>
						<List.y>
							<Value>-6</Value>
							<Type>TRUE</Type>
						</List.y>
					</Point>
				</PointList>
				<MapSymbolPen>
					<dwPenStyle>PS_SOLID|PS_ENDCAP_ROUND|PS_JOIN_ROUND|PS_COSMETIC</dwPenStyle>
					<dwPenWidth>12</dwPenWidth>
					<dwStyleCount>0</dwStyleCount>
					<lbColor>RGB(31,26,23)</lbColor>
					<lbHatch>HS_HORIZONTAL</lbHatch>
					<lbStyle>BS_SOLID</lbStyle>
				</MapSymbolPen>
				<BeTensile>FALSE</BeTensile>
			</LGraphUnit>
			<LGraphUnit>
				<GraphUnitType>LGT_LINE</GraphUnitType>
				<GraphUnitCode>2001</GraphUnitCode>
				<PointList>
					<Point>
						<List.x>
							<Value>80</Value>
							<Type>TRUE</Type>
						</List.x>
						<List.y>
							<Value>80</Value>
							<Type>TRUE</Type>
						</List.y>
					</Point>
					<Point>
						<List.x>
							<Value>-5</Value>
							<Type>TRUE</Type>
						</List.x>
						<List.y>
							<Value>-5</Value>
							<Type>TRUE</Type>
						</List.y>
					</Point>
				</PointList>
				<MapSymbolPen>
					<dwPenStyle>PS_SOLID|PS_ENDCAP_ROUND|PS_JOIN_ROUND|PS_COSMETIC</dwPenStyle>
					<dwPenWidth>12</dwPenWidth>
					<dwStyleCount>0</dwStyleCount>
					<lbColor>RGB(31,26,23)</lbColor>
					<lbHatch>HS_HORIZONTAL</lbHatch>
					<lbStyle>BS_SOLID</lbStyle>
				</MapSymbolPen>
				<BeTensile>FALSE</BeTensile>
			</LGraphUnit>
			<LGraphUnit>
				<GraphUnitType>LGT_LINE</GraphUnitType>
				<GraphUnitCode>2002</GraphUnitCode>
				<PointList>
					<Point>
						<List.x>
							<Value>-50</Value>
							<Type>TRUE</Type>
						</List.x>
						<List.y>
							<Value>-50</Value>
							<Type>TRUE</Type>
						</List.y>
					</Point>
					<Point>
						<List.x>
							<Value>3</Value>
							<Type>TRUE</Type>
						</List.x>
						<List.y>
							<Value>4</Value>
							<Type>TRUE</Type>
						</List.y>
					</Point>
				</PointList>
				<MapSymbolPen>
					<dwPenStyle>PS_SOLID|PS_ENDCAP_ROUND|PS_JOIN_ROUND|PS_COSMETIC</dwPenStyle>
					<dwPenWidth>12</dwPenWidth>
					<dwStyleCount>0</dwStyleCount>
					<lbColor>RGB(31,26,23)</lbColor>
					<lbHatch>HS_HORIZONTAL</lbHatch>
					<lbStyle>BS_SOLID</lbStyle>
				</MapSymbolPen>
				<BeTensile>FALSE</BeTensile>
			</LGraphUnit>
			<LGraphUnit>
				<GraphUnitType>LGT_LINE</GraphUnitType>
				<GraphUnitCode>2003</GraphUnitCode>
				<PointList>
					<Point>
						<List.x>
							<Value>50</Value>
							<Type>TRUE</Type>
						</List.x>
						<List.y>
							<Value>-50</Value>
							<Type>TRUE</Type>
						</List.y>
					</Point>
					<Point>
						<List.x>
							<Value>-3</Value>
							<Type>TRUE</Type>
						</List.x>
						<List.y>
							<Value>4</Value>
							<Type>TRUE</Type>
						</List.y>
					</Point>
				</PointList>
				<MapSymbolPen>
					<dwPenStyle>PS_SOLID|PS_ENDCAP_ROUND|PS_JOIN_ROUND|PS_COSMETIC</dwPenStyle>
					<dwPenWidth>12</dwPenWidth>
					<dwStyleCount>0</dwStyleCount>
					<lbColor>RGB(31,26,23)</lbColor>
					<lbHatch>HS_HORIZONTAL</lbHatch>
					<lbStyle>BS_SOLID</lbStyle>
				</MapSymbolPen>
				<BeTensile>FALSE</BeTensile>
			</LGraphUnit>
			<LGraphUnit>
				<GraphUnitType>LGT_LINE</GraphUnitType>
				<GraphUnitCode>2004</GraphUnitCode>
				<PointList>
					<Point>
						<List.x>
							<Value>18</Value>
							<Type>TRUE</Type>
						</List.x>
						<List.y>
							<Value>-86</Value>
							<Type>TRUE</Type>
						</List.y>
					</Point>
					<Point>
						<List.x>
							<Value>95</Value>
							<Type>TRUE</Type>
						</List.x>
						<List.y>
							<Value>-21</Value>
							<Type>TRUE</Type>
						</List.y>
					</Point>
				</PointList>
				<MapSymbolPen>
					<dwPenStyle>PS_SOLID|PS_ENDCAP_ROUND|PS_JOIN_ROUND|PS_COSMETIC</dwPenStyle>
					<dwPenWidth>12</dwPenWidth>
					<dwStyleCount>0</dwStyleCount>
					<lbColor>RGB(31,26,23)</lbColor>
					<lbHatch>HS_HORIZONTAL</lbHatch>
					<lbStyle>BS_SOLID</lbStyle>
				</MapSymbolPen>
				<BeTensile>FALSE</BeTensile>
			</LGraphUnit>
			<LGraphUnit>
				<GraphUnitType>LGT_LINE</GraphUnitType>
				<GraphUnitCode>2005</GraphUnitCode>
				<PointList>
					<Point>
						<List.x>
							<Value>-91</Value>
							<Type>TRUE</Type>
						</List.x>
						<List.y>
							<Value>-17</Value>
							<Type>TRUE</Type>
						</List.y>
					</Point>
					<Point>
						<List.x>
							<Value>-18</Value>
							<Type>TRUE</Type>
						</List.x>
						<List.y>
							<Value>-86</Value>
							<Type>TRUE</Type>
						</List.y>
					</Point>
				</PointList>
				<MapSymbolPen>
					<dwPenStyle>PS_SOLID|PS_ENDCAP_ROUND|PS_JOIN_ROUND|PS_COSMETIC</dwPenStyle>
					<dwPenWidth>12</dwPenWidth>
					<dwStyleCount>0</dwStyleCount>
					<lbColor>RGB(31,26,23)</lbColor>
					<lbHatch>HS_HORIZONTAL</lbHatch>
					<lbStyle>BS_SOLID</lbStyle>
				</MapSymbolPen>
				<BeTensile>FALSE</BeTensile>
			</LGraphUnit>
			<LGraphUnit>
				<GraphUnitType>LGT_LINE</GraphUnitType>
				<GraphUnitCode>2006</GraphUnitCode>
				<PointList>
					<Point>
						<List.x>
							<Value>150</Value>
							<Type>TRUE</Type>
						</List.x>
						<List.y>
							<Value>150</Value>
							<Type>TRUE</Type>
						</List.y>
					</Point>
					<Point>
						<List.x>
							<Value>150</Value>
							<Type>TRUE</Type>
						</List.x>
						<List.y>
							<Value>-150</Value>
							<Type>TRUE</Type>
						</List.y>
					</Point>
				</PointList>
				<MapSymbolPen>
					<dwPenStyle>PS_SOLID|PS_ENDCAP_ROUND|PS_JOIN_ROUND|PS_COSMETIC</dwPenStyle>
					<dwPenWidth>12</dwPenWidth>
					<dwStyleCount>0</dwStyleCount>
					<lbColor>RGB(31,26,23)</lbColor>
					<lbHatch>HS_HORIZONTAL</lbHatch>
					<lbStyle>BS_SOLID</lbStyle>
				</MapSymbolPen>
				<BeTensile>FALSE</BeTensile>
			</LGraphUnit>
			<LGraphUnit>
				<GraphUnitType>LGT_LINE</GraphUnitType>
				<GraphUnitCode>2007</GraphUnitCode>
				<PointList>
					<Point>
						<List.x>
							<Value>150</Value>
							<Type>TRUE</Type>
						</List.x>
						<List.y>
							<Value>-150</Value>
							<Type>TRUE</Type>
						</List.y>
					</Point>
					<Point>
						<List.x>
							<Value>200</Value>
							<Type>TRUE</Type>
						</List.x>
						<List.y>
							<Value>-200</Value>
							<Type>TRUE</Type>
						</List.y>
					</Point>
				</PointList>
				<MapSymbolPen>
					<dwPenStyle>PS_SOLID|PS_ENDCAP_ROUND|PS_JOIN_ROUND|PS_COSMETIC</dwPenStyle>
					<dwPenWidth>12</dwPenWidth>
					<dwStyleCount>0</dwStyleCount>
					<lbColor>RGB(31,26,23)</lbColor>
					<lbHatch>HS_HORIZONTAL</lbHatch>
					<lbStyle>BS_SOLID</lbStyle>
				</MapSymbolPen>
				<BeTensile>FALSE</BeTensile>
			</LGraphUnit>
			<LGraphUnit>
				<GraphUnitType>LGT_LINE</GraphUnitType>
				<GraphUnitCode>2008</GraphUnitCode>
				<PointList>
					<Point>
						<List.x>
							<Value>-150</Value>
							<Type>TRUE</Type>
						</List.x>
						<List.y>
							<Value>-150</Value>
							<Type>TRUE</Type>
						</List.y>
					</Point>
					<Point>
						<List.x>
							<Value>-200</Value>
							<Type>TRUE</Type>
						</List.x>
						<List.y>
							<Value>-200</Value>
							<Type>TRUE</Type>
						</List.y>
					</Point>
				</PointList>
				<MapSymbolPen>
					<dwPenStyle>PS_SOLID|PS_ENDCAP_ROUND|PS_JOIN_ROUND|PS_COSMETIC</dwPenStyle>
					<dwPenWidth>12</dwPenWidth>
					<dwStyleCount>0</dwStyleCount>
					<lbColor>RGB(31,26,23)</lbColor>
					<lbHatch>HS_HORIZONTAL</lbHatch>
					<lbStyle>BS_SOLID</lbStyle>
				</MapSymbolPen>
				<BeTensile>FALSE</BeTensile>
			</LGraphUnit>
			<LGraphUnit>
				<GraphUnitType>LGT_LINE</GraphUnitType>
				<GraphUnitCode>2009</GraphUnitCode>
				<PointList>
					<Point>
						<List.x>
							<Value>-150</Value>
							<Type>TRUE</Type>
						</List.x>
						<List.y>
							<Value>150</Value>
							<Type>TRUE</Type>
						</List.y>
					</Point>
					<Point>
						<List.x>
							<Value>-150</Value>
							<Type>TRUE</Type>
						</List.x>
						<List.y>
							<Value>-150</Value>
							<Type>TRUE</Type>
						</List.y>
					</Point>
				</PointList>
				<MapSymbolPen>
					<dwPenStyle>PS_SOLID|PS_ENDCAP_ROUND|PS_JOIN_ROUND|PS_COSMETIC</dwPenStyle>
					<dwPenWidth>12</dwPenWidth>
					<dwStyleCount>0</dwStyleCount>
					<lbColor>RGB(31,26,23)</lbColor>
					<lbHatch>HS_HORIZONTAL</lbHatch>
					<lbStyle>BS_SOLID</lbStyle>
				</MapSymbolPen>
				<BeTensile>FALSE</BeTensile>
			</LGraphUnit>
			<LGraphUnit>
				<GraphUnitType>LGT_LINE</GraphUnitType>
				<GraphUnitCode>2010</GraphUnitCode>
				<PointList>
					<Point>
						<List.x>
							<Value>-150</Value>
							<Type>TRUE</Type>
						</List.x>
						<List.y>
							<Value>150</Value>
							<Type>TRUE</Type>
						</List.y>
					</Point>
					<Point>
						<List.x>
							<Value>150</Value>
							<Type>TRUE</Type>
						</List.x>
						<List.y>
							<Value>150</Value>
							<Type>TRUE</Type>
						</List.y>
					</Point>
				</PointList>
				<MapSymbolPen>
					<dwPenStyle>PS_SOLID|PS_ENDCAP_ROUND|PS_JOIN_ROUND|PS_COSMETIC</dwPenStyle>
					<dwPenWidth>12</dwPenWidth>
					<dwStyleCount>0</dwStyleCount>
					<lbColor>RGB(31,26,23)</lbColor>
					<lbHatch>HS_HORIZONTAL</lbHatch>
					<lbStyle>BS_SOLID</lbStyle>
				</MapSymbolPen>
				<BeTensile>FALSE</BeTensile>
			</LGraphUnit>
		</PointSymbol>
		<PointSymbol>
			<SymbolName>废弃的小矿井（1比1万）</SymbolName>
			<SymbolType>POINT_NORMAL</SymbolType>
			<SymbolCode>10046</SymbolCode>
			<RotateAngle>0</RotateAngle>
			<LGraphUnit>
				<GraphUnitType>LGT_LINE</GraphUnitType>
				<GraphUnitCode>2000</GraphUnitCode>
				<PointList>
					<Point>
						<List.x>
							<Value>-80</Value>
							<Type>TRUE</Type>
						</List.x>
						<List.y>
							<Value>80</Value>
							<Type>TRUE</Type>
						</List.y>
					</Point>
					<Point>
						<List.x>
							<Value>3</Value>
							<Type>TRUE</Type>
						</List.x>
						<List.y>
							<Value>-6</Value>
							<Type>TRUE</Type>
						</List.y>
					</Point>
				</PointList>
				<MapSymbolPen>
					<dwPenStyle>PS_SOLID|PS_ENDCAP_ROUND|PS_JOIN_ROUND|PS_COSMETIC</dwPenStyle>
					<dwPenWidth>12</dwPenWidth>
					<dwStyleCount>0</dwStyleCount>
					<lbColor>RGB(31,26,23)</lbColor>
					<lbHatch>HS_HORIZONTAL</lbHatch>
					<lbStyle>BS_SOLID</lbStyle>
				</MapSymbolPen>
				<BeTensile>FALSE</BeTensile>
			</LGraphUnit>
			<LGraphUnit>
				<GraphUnitType>LGT_LINE</GraphUnitType>
				<GraphUnitCode>2001</GraphUnitCode>
				<PointList>
					<Point>
						<List.x>
							<Value>80</Value>
							<Type>TRUE</Type>
						</List.x>
						<List.y>
							<Value>80</Value>
							<Type>TRUE</Type>
						</List.y>
					</Point>
					<Point>
						<List.x>
							<Value>-5</Value>
							<Type>TRUE</Type>
						</List.x>
						<List.y>
							<Value>-5</Value>
							<Type>TRUE</Type>
						</List.y>
					</Point>
				</PointList>
				<MapSymbolPen>
					<dwPenStyle>PS_SOLID|PS_ENDCAP_ROUND|PS_JOIN_ROUND|PS_COSMETIC</dwPenStyle>
					<dwPenWidth>12</dwPenWidth>
					<dwStyleCount>0</dwStyleCount>
					<lbColor>RGB(31,26,23)</lbColor>
					<lbHatch>HS_HORIZONTAL</lbHatch>
					<lbStyle>BS_SOLID</lbStyle>
				</MapSymbolPen>
				<BeTensile>FALSE</BeTensile>
			</LGraphUnit>
			<LGraphUnit>
				<GraphUnitType>LGT_LINE</GraphUnitType>
				<GraphUnitCode>2002</GraphUnitCode>
				<PointList>
					<Point>
						<List.x>
							<Value>-50</Value>
							<Type>TRUE</Type>
						</List.x>
						<List.y>
							<Value>-50</Value>
							<Type>TRUE</Type>
						</List.y>
					</Point>
					<Point>
						<List.x>
							<Value>3</Value>
							<Type>TRUE</Type>
						</List.x>
						<List.y>
							<Value>4</Value>
							<Type>TRUE</Type>
						</List.y>
					</Point>
				</PointList>
				<MapSymbolPen>
					<dwPenStyle>PS_SOLID|PS_ENDCAP_ROUND|PS_JOIN_ROUND|PS_COSMETIC</dwPenStyle>
					<dwPenWidth>12</dwPenWidth>
					<dwStyleCount>0</dwStyleCount>
					<lbColor>RGB(31,26,23)</lbColor>
					<lbHatch>HS_HORIZONTAL</lbHatch>
					<lbStyle>BS_SOLID</lbStyle>
				</MapSymbolPen>
				<BeTensile>FALSE</BeTensile>
			</LGraphUnit>
			<LGraphUnit>
				<GraphUnitType>LGT_LINE</GraphUnitType>
				<GraphUnitCode>2003</GraphUnitCode>
				<PointList>
					<Point>
						<List.x>
							<Value>50</Value>
							<Type>TRUE</Type>
						</List.x>
						<List.y>
							<Value>-50</Value>
							<Type>TRUE</Type>
						</List.y>
					</Point>
					<Point>
						<List.x>
							<Value>-3</Value>
							<Type>TRUE</Type>
						</List.x>
						<List.y>
							<Value>4</Value>
							<Type>TRUE</Type>
						</List.y>
					</Point>
				</PointList>
				<MapSymbolPen>
					<dwPenStyle>PS_SOLID|PS_ENDCAP_ROUND|PS_JOIN_ROUND|PS_COSMETIC</dwPenStyle>
					<dwPenWidth>12</dwPenWidth>
					<dwStyleCount>0</dwStyleCount>
					<lbColor>RGB(31,26,23)</lbColor>
					<lbHatch>HS_HORIZONTAL</lbHatch>
					<lbStyle>BS_SOLID</lbStyle>
				</MapSymbolPen>
				<BeTensile>FALSE</BeTensile>
			</LGraphUnit>
			<LGraphUnit>
				<GraphUnitType>LGT_LINE</GraphUnitType>
				<GraphUnitCode>2004</GraphUnitCode>
				<PointList>
					<Point>
						<List.x>
							<Value>18</Value>
							<Type>TRUE</Type>
						</List.x>
						<List.y>
							<Value>-86</Value>
							<Type>TRUE</Type>
						</List.y>
					</Point>
					<Point>
						<List.x>
							<Value>95</Value>
							<Type>TRUE</Type>
						</List.x>
						<List.y>
							<Value>-21</Value>
							<Type>TRUE</Type>
						</List.y>
					</Point>
				</PointList>
				<MapSymbolPen>
					<dwPenStyle>PS_SOLID|PS_ENDCAP_ROUND|PS_JOIN_ROUND|PS_COSMETIC</dwPenStyle>
					<dwPenWidth>12</dwPenWidth>
					<dwStyleCount>0</dwStyleCount>
					<lbColor>RGB(31,26,23)</lbColor>
					<lbHatch>HS_HORIZONTAL</lbHatch>
					<lbStyle>BS_SOLID</lbStyle>
				</MapSymbolPen>
				<BeTensile>FALSE</BeTensile>
			</LGraphUnit>
			<LGraphUnit>
				<GraphUnitType>LGT_LINE</GraphUnitType>
				<GraphUnitCode>2005</GraphUnitCode>
				<PointList>
					<Point>
						<List.x>
							<Value>-91</Value>
							<Type>TRUE</Type>
						</List.x>
						<List.y>
							<Value>-17</Value>
							<Type>TRUE</Type>
						</List.y>
					</Point>
					<Point>
						<List.x>
							<Value>-18</Value>
							<Type>TRUE</Type>
						</List.x>
						<List.y>
							<Value>-86</Value>
							<Type>TRUE</Type>
						</List.y>
					</Point>
				</PointList>
				<MapSymbolPen>
					<dwPenStyle>PS_SOLID|PS_ENDCAP_ROUND|PS_JOIN_ROUND|PS_COSMETIC</dwPenStyle>
					<dwPenWidth>12</dwPenWidth>
					<dwStyleCount>0</dwStyleCount>
					<lbColor>RGB(31,26,23)</lbColor>
					<lbHatch>HS_HORIZONTAL</lbHatch>
					<lbStyle>BS_SOLID</lbStyle>
				</MapSymbolPen>
				<BeTensile>FALSE</BeTensile>
			</LGraphUnit>
		</PointSymbol>
		<PointSymbol>
			<SymbolName>海上平台</SymbolName>
			<SymbolType>POINT_NORMAL</SymbolType>
			<SymbolCode>10048</SymbolCode>
			<RotateAngle>0</RotateAngle>
			<PGraphUnit>
				<GraphUnitType>PGT_RECTANGLE</GraphUnitType>
				<GraphUnitCode>1002</GraphUnitCode>
				<MapSymbolGeometryProp>
					<pntCentralPointX>
						<Value>0</Value>
						<Type>TRUE</Type>
					</pntCentralPointX>
					<pntCentralPointY>
						<Value>0</Value>
						<Type>TRUE</Type>
					</pntCentralPointY>
					<nLongRadius>125</nLongRadius>
					<nShortRadius>95</nShortRadius>
					<nSideNum>5</nSideNum>
					<nStartAngle>0</nStartAngle>
					<nEndAngle>360</nEndAngle>
				</MapSymbolGeometryProp>
				<MapSymbolPen>
					<dwPenStyle>PS_SOLID|PS_ENDCAP_ROUND|PS_JOIN_ROUND|PS_COSMETIC</dwPenStyle>
					<dwPenWidth>12</dwPenWidth>
					<dwStyleCount>0</dwStyleCount>
					<lbColor>RGB(31,26,23)</lbColor>
					<lbHatch>HS_HORIZONTAL</lbHatch>
					<lbStyle>BS_SOLID</lbStyle>
				</MapSymbolPen>
				<MapSymbolBrush>
					<lbStyle>BS_SOLID</lbStyle>
					<lbColor>RGB(255,255,255)</lbColor>
					<lbHatch>HS_VERTICAL</lbHatch>
					<rgbFillBKColor>RGB(255,255,255)</rgbFillBKColor>
				</MapSymbolBrush>
				<RotateAngle>0</RotateAngle>
				<BeTensile>FALSE</BeTensile>
			</PGraphUnit>
			<PGraphUnit>
				<GraphUnitType>PGT_TRIANGLE_ISOSCELES</GraphUnitType>
				<GraphUnitCode>1001</GraphUnitCode>
				<MapSymbolGeometryProp>
					<pntCentralPointX>
						<Value>0</Value>
						<Type>TRUE</Type>
					</pntCentralPointX>
					<pntCentralPointY>
						<Value>0</Value>
						<Type>TRUE</Type>
					</pntCentralPointY>
					<nLongRadius>170</nLongRadius>
					<nShortRadius>60</nShortRadius>
					<nSideNum>5</nSideNum>
					<nStartAngle>0</nStartAngle>
					<nEndAngle>360</nEndAngle>
				</MapSymbolGeometryProp>
				<MapSymbolPen>
					<dwPenStyle>PS_SOLID|PS_ENDCAP_ROUND|PS_JOIN_ROUND|PS_COSMETIC</dwPenStyle>
					<dwPenWidth>12</dwPenWidth>
					<dwStyleCount>0</dwStyleCount>
					<lbColor>RGB(31,26,23)</lbColor>
					<lbHatch>HS_HORIZONTAL</lbHatch>
					<lbStyle>BS_SOLID</lbStyle>
				</MapSymbolPen>
				<MapSymbolBrush>
					<lbStyle>BS_SOLID</lbStyle>
					<lbColor>RGB(31,26,23)</lbColor>
					<lbHatch>HS_VERTICAL</lbHatch>
					<rgbFillBKColor>RGB(31,26,23)</rgbFillBKColor>
				</MapSymbolBrush>
				<RotateAngle>0</RotateAngle>
				<BeTensile>FALSE</BeTensile>
			</PGraphUnit>
			<AGraphUnit>
				<GraphUnitType>AGT_CURVE</GraphUnitType>
				<GraphUnitCode>3000</GraphUnitCode>
				<MapSymbolGeometryProp>
					<pntCentralPointX>
						<Value>0</Value>
						<Type>FALSE</Type>
					</pntCentralPointX>
					<pntCentralPointY>
						<Value>0</Value>
						<Type>FALSE</Type>
					</pntCentralPointY>
					<nLongRadius>60</nLongRadius>
					<nShortRadius>60</nShortRadius>
					<nSideNum>5</nSideNum>
					<nStartAngle>0</nStartAngle>
					<nEndAngle>360</nEndAngle>
				</MapSymbolGeometryProp>
				<MapSymbolPen>
					<dwPenStyle>PS_SOLID|PS_ENDCAP_ROUND|PS_JOIN_ROUND|PS_COSMETIC</dwPenStyle>
					<dwPenWidth>12</dwPenWidth>
					<dwStyleCount>0</dwStyleCount>
					<lbColor>RGB(31,26,23)</lbColor>
					<lbHatch>HS_HORIZONTAL</lbHatch>
					<lbStyle>BS_SOLID</lbStyle>
				</MapSymbolPen>
				<MapSymbolBrush>
					<lbStyle>BS_SOLID</lbStyle>
					<lbColor>RGB(255,255,255)</lbColor>
					<lbHatch>HS_HORIZONTAL</lbHatch>
					<rgbFillBKColor>RGB(255,255,255)</rgbFillBKColor>
				</MapSymbolBrush>
				<BeTensile>FALSE</BeTensile>
			</AGraphUnit>
		</PointSymbol>
		<PointSymbol>
			<SymbolName>管道井（油、气井）</SymbolName>
			<SymbolType>POINT_NORMAL</SymbolType>
			<SymbolCode>10047</SymbolCode>
			<RotateAngle>0</RotateAngle>
			<PGraphUnit>
				<GraphUnitType>PGT_TRIANGLE_ISOSCELES</GraphUnitType>
				<GraphUnitCode>1001</GraphUnitCode>
				<MapSymbolGeometryProp>
					<pntCentralPointX>
						<Value>0</Value>
						<Type>TRUE</Type>
					</pntCentralPointX>
					<pntCentralPointY>
						<Value>0</Value>
						<Type>TRUE</Type>
					</pntCentralPointY>
					<nLongRadius>170</nLongRadius>
					<nShortRadius>60</nShortRadius>
					<nSideNum>5</nSideNum>
					<nStartAngle>0</nStartAngle>
					<nEndAngle>360</nEndAngle>
				</MapSymbolGeometryProp>
				<MapSymbolPen>
					<dwPenStyle>PS_SOLID|PS_ENDCAP_ROUND|PS_JOIN_ROUND|PS_COSMETIC</dwPenStyle>
					<dwPenWidth>12</dwPenWidth>
					<dwStyleCount>0</dwStyleCount>
					<lbColor>RGB(31,26,23)</lbColor>
					<lbHatch>HS_HORIZONTAL</lbHatch>
					<lbStyle>BS_SOLID</lbStyle>
				</MapSymbolPen>
				<MapSymbolBrush>
					<lbStyle>BS_SOLID</lbStyle>
					<lbColor>RGB(31,26,23)</lbColor>
					<lbHatch>HS_VERTICAL</lbHatch>
					<rgbFillBKColor>RGB(31,26,23)</rgbFillBKColor>
				</MapSymbolBrush>
				<RotateAngle>0</RotateAngle>
				<BeTensile>FALSE</BeTensile>
			</PGraphUnit>
			<AGraphUnit>
				<GraphUnitType>AGT_CURVE</GraphUnitType>
				<GraphUnitCode>3000</GraphUnitCode>
				<MapSymbolGeometryProp>
					<pntCentralPointX>
						<Value>0</Value>
						<Type>FALSE</Type>
					</pntCentralPointX>
					<pntCentralPointY>
						<Value>0</Value>
						<Type>FALSE</Type>
					</pntCentralPointY>
					<nLongRadius>60</nLongRadius>
					<nShortRadius>60</nShortRadius>
					<nSideNum>5</nSideNum>
					<nStartAngle>0</nStartAngle>
					<nEndAngle>360</nEndAngle>
				</MapSymbolGeometryProp>
				<MapSymbolPen>
					<dwPenStyle>PS_SOLID|PS_ENDCAP_ROUND|PS_JOIN_ROUND|PS_COSMETIC</dwPenStyle>
					<dwPenWidth>12</dwPenWidth>
					<dwStyleCount>0</dwStyleCount>
					<lbColor>RGB(31,26,23)</lbColor>
					<lbHatch>HS_HORIZONTAL</lbHatch>
					<lbStyle>BS_SOLID</lbStyle>
				</MapSymbolPen>
				<MapSymbolBrush>
					<lbStyle>BS_SOLID</lbStyle>
					<lbColor>RGB(255,255,255)</lbColor>
					<lbHatch>HS_HORIZONTAL</lbHatch>
					<rgbFillBKColor>RGB(255,255,255)</rgbFillBKColor>
				</MapSymbolBrush>
				<BeTensile>FALSE</BeTensile>
			</AGraphUnit>
		</PointSymbol>
		<PointSymbol>
			<SymbolName>液、气贮存设备</SymbolName>
			<SymbolType/>
			<SymbolCode>10049</SymbolCode>
			<RotateAngle>0</RotateAngle>
			<PGraphUnit>
				<GraphUnitType>PGT_PIE</GraphUnitType>
				<GraphUnitCode>1000</GraphUnitCode>
				<MapSymbolGeometryProp>
					<pntCentralPointX>
						<Value>0</Value>
						<Type>TRUE</Type>
					</pntCentralPointX>
					<pntCentralPointY>
						<Value>0</Value>
						<Type>TRUE</Type>
					</pntCentralPointY>
					<nLongRadius>95</nLongRadius>
					<nShortRadius>95</nShortRadius>
					<nSideNum>5</nSideNum>
					<nStartAngle>0</nStartAngle>
					<nEndAngle>180</nEndAngle>
				</MapSymbolGeometryProp>
				<MapSymbolPen>
					<dwPenStyle>PS_SOLID|PS_ENDCAP_ROUND|PS_JOIN_ROUND|PS_COSMETIC</dwPenStyle>
					<dwPenWidth>12</dwPenWidth>
					<dwStyleCount>0</dwStyleCount>
					<lbColor>RGB(31,26,23)</lbColor>
					<lbHatch>HS_HORIZONTAL</lbHatch>
					<lbStyle>BS_SOLID</lbStyle>
				</MapSymbolPen>
				<MapSymbolBrush>
					<lbStyle>BS_SOLID</lbStyle>
					<lbColor>RGB(31,26,23)</lbColor>
					<lbHatch>HS_VERTICAL</lbHatch>
					<rgbFillBKColor>RGB(31,26,23)</rgbFillBKColor>
				</MapSymbolBrush>
				<RotateAngle>0</RotateAngle>
				<BeTensile>FALSE</BeTensile>
			</PGraphUnit>
			<PGraphUnit>
				<GraphUnitType>PGT_PIE</GraphUnitType>
				<GraphUnitCode>1001</GraphUnitCode>
				<MapSymbolGeometryProp>
					<pntCentralPointX>
						<Value>0</Value>
						<Type>TRUE</Type>
					</pntCentralPointX>
					<pntCentralPointY>
						<Value>0</Value>
						<Type>TRUE</Type>
					</pntCentralPointY>
					<nLongRadius>95</nLongRadius>
					<nShortRadius>95</nShortRadius>
					<nSideNum>5</nSideNum>
					<nStartAngle>180</nStartAngle>
					<nEndAngle>360</nEndAngle>
				</MapSymbolGeometryProp>
				<MapSymbolPen>
					<dwPenStyle>PS_SOLID|PS_ENDCAP_ROUND|PS_JOIN_ROUND|PS_COSMETIC</dwPenStyle>
					<dwPenWidth>12</dwPenWidth>
					<dwStyleCount>0</dwStyleCount>
					<lbColor>RGB(31,26,23)</lbColor>
					<lbHatch>HS_HORIZONTAL</lbHatch>
					<lbStyle>BS_SOLID</lbStyle>
				</MapSymbolPen>
				<MapSymbolBrush>
					<lbStyle>BS_SOLID</lbStyle>
					<lbColor>RGB(255,255,255)</lbColor>
					<lbHatch>HS_VERTICAL</lbHatch>
					<rgbFillBKColor>RGB(255,255,255)</rgbFillBKColor>
				</MapSymbolBrush>
				<RotateAngle>0</RotateAngle>
				<BeTensile>FALSE</BeTensile>
			</PGraphUnit>
			<PGraphUnit>
				<GraphUnitType>PGT_ELLIPSE</GraphUnitType>
				<GraphUnitCode>1002</GraphUnitCode>
				<MapSymbolGeometryProp>
					<pntCentralPointX>
						<Value>0</Value>
						<Type>TRUE</Type>
					</pntCentralPointX>
					<pntCentralPointY>
						<Value>0</Value>
						<Type>TRUE</Type>
					</pntCentralPointY>
					<nLongRadius>170</nLongRadius>
					<nShortRadius>170</nShortRadius>
					<nSideNum>5</nSideNum>
					<nStartAngle>0</nStartAngle>
					<nEndAngle>360</nEndAngle>
				</MapSymbolGeometryProp>
				<MapSymbolPen>
					<dwPenStyle>PS_SOLID|PS_ENDCAP_ROUND|PS_JOIN_ROUND|PS_COSMETIC</dwPenStyle>
					<dwPenWidth>12</dwPenWidth>
					<dwStyleCount>0</dwStyleCount>
					<lbColor>RGB(31,26,23)</lbColor>
					<lbHatch>HS_HORIZONTAL</lbHatch>
					<lbStyle>BS_SOLID</lbStyle>
				</MapSymbolPen>
				<MapSymbolBrush>
					<lbStyle>BS_NULL</lbStyle>
					<lbColor>RGB(236,233,216)</lbColor>
					<lbHatch>HS_HORIZONTAL</lbHatch>
					<rgbFillBKColor>RGB(236,233,216)</rgbFillBKColor>
				</MapSymbolBrush>
				<RotateAngle>0</RotateAngle>
				<BeTensile>FALSE</BeTensile>
			</PGraphUnit>
		</PointSymbol>
		<PointSymbol>
			<SymbolName>液、气贮存设备</SymbolName>
			<SymbolType/>
			<SymbolCode>10050</SymbolCode>
			<RotateAngle>0</RotateAngle>
			<PGraphUnit>
				<GraphUnitType>PGT_PIE</GraphUnitType>
				<GraphUnitCode>1000</GraphUnitCode>
				<MapSymbolGeometryProp>
					<pntCentralPointX>
						<Value>0</Value>
						<Type>TRUE</Type>
					</pntCentralPointX>
					<pntCentralPointY>
						<Value>0</Value>
						<Type>TRUE</Type>
					</pntCentralPointY>
					<nLongRadius>95</nLongRadius>
					<nShortRadius>95</nShortRadius>
					<nSideNum>5</nSideNum>
					<nStartAngle>0</nStartAngle>
					<nEndAngle>180</nEndAngle>
				</MapSymbolGeometryProp>
				<MapSymbolPen>
					<dwPenStyle>PS_SOLID|PS_ENDCAP_ROUND|PS_JOIN_ROUND|PS_COSMETIC</dwPenStyle>
					<dwPenWidth>12</dwPenWidth>
					<dwStyleCount>0</dwStyleCount>
					<lbColor>RGB(31,26,23)</lbColor>
					<lbHatch>HS_HORIZONTAL</lbHatch>
					<lbStyle>BS_SOLID</lbStyle>
				</MapSymbolPen>
				<MapSymbolBrush>
					<lbStyle>BS_SOLID</lbStyle>
					<lbColor>RGB(31,26,23)</lbColor>
					<lbHatch>HS_VERTICAL</lbHatch>
					<rgbFillBKColor>RGB(31,26,23)</rgbFillBKColor>
				</MapSymbolBrush>
				<RotateAngle>0</RotateAngle>
				<BeTensile>FALSE</BeTensile>
			</PGraphUnit>
			<PGraphUnit>
				<GraphUnitType>PGT_PIE</GraphUnitType>
				<GraphUnitCode>1001</GraphUnitCode>
				<MapSymbolGeometryProp>
					<pntCentralPointX>
						<Value>0</Value>
						<Type>TRUE</Type>
					</pntCentralPointX>
					<pntCentralPointY>
						<Value>0</Value>
						<Type>TRUE</Type>
					</pntCentralPointY>
					<nLongRadius>95</nLongRadius>
					<nShortRadius>95</nShortRadius>
					<nSideNum>5</nSideNum>
					<nStartAngle>180</nStartAngle>
					<nEndAngle>360</nEndAngle>
				</MapSymbolGeometryProp>
				<MapSymbolPen>
					<dwPenStyle>PS_SOLID|PS_ENDCAP_ROUND|PS_JOIN_ROUND|PS_COSMETIC</dwPenStyle>
					<dwPenWidth>12</dwPenWidth>
					<dwStyleCount>0</dwStyleCount>
					<lbColor>RGB(31,26,23)</lbColor>
					<lbHatch>HS_HORIZONTAL</lbHatch>
					<lbStyle>BS_SOLID</lbStyle>
				</MapSymbolPen>
				<MapSymbolBrush>
					<lbStyle>BS_SOLID</lbStyle>
					<lbColor>RGB(255,255,255)</lbColor>
					<lbHatch>HS_VERTICAL</lbHatch>
					<rgbFillBKColor>RGB(255,255,255)</rgbFillBKColor>
				</MapSymbolBrush>
				<RotateAngle>0</RotateAngle>
				<BeTensile>FALSE</BeTensile>
			</PGraphUnit>
		</PointSymbol>
		<PointSymbol>
			<SymbolName>水塔</SymbolName>
			<SymbolType/>
			<SymbolCode>10051</SymbolCode>
			<RotateAngle>0</RotateAngle>
			<PGraphUnit>
				<GraphUnitType>PGT_RECTANGLE</GraphUnitType>
				<GraphUnitCode>1000</GraphUnitCode>
				<MapSymbolGeometryProp>
					<pntCentralPointX>
						<Value>0</Value>
						<Type>TRUE</Type>
					</pntCentralPointX>
					<pntCentralPointY>
						<Value>80</Value>
						<Type>TRUE</Type>
					</pntCentralPointY>
					<nLongRadius>50</nLongRadius>
					<nShortRadius>80</nShortRadius>
					<nSideNum>5</nSideNum>
					<nStartAngle>0</nStartAngle>
					<nEndAngle>360</nEndAngle>
				</MapSymbolGeometryProp>
				<MapSymbolPen>
					<dwPenStyle>PS_SOLID|PS_ENDCAP_ROUND|PS_JOIN_ROUND|PS_COSMETIC</dwPenStyle>
					<dwPenWidth>12</dwPenWidth>
					<dwStyleCount>0</dwStyleCount>
					<lbColor>RGB(31,26,23)</lbColor>
					<lbHatch>HS_HORIZONTAL</lbHatch>
					<lbStyle>BS_SOLID</lbStyle>
				</MapSymbolPen>
				<MapSymbolBrush>
					<lbStyle>BS_SOLID</lbStyle>
					<lbColor>RGB(255,255,255)</lbColor>
					<lbHatch>HS_VERTICAL</lbHatch>
					<rgbFillBKColor>RGB(255,255,255)</rgbFillBKColor>
				</MapSymbolBrush>
				<RotateAngle>0</RotateAngle>
				<BeTensile>FALSE</BeTensile>
			</PGraphUnit>
			<LGraphUnit>
				<GraphUnitType>LGT_LINE</GraphUnitType>
				<GraphUnitCode>2000</GraphUnitCode>
				<PointList>
					<Point>
						<List.x>
							<Value>-101</Value>
							<Type>TRUE</Type>
						</List.x>
						<List.y>
							<Value>-1</Value>
							<Type>TRUE</Type>
						</List.y>
					</Point>
					<Point>
						<List.x>
							<Value>102</Value>
							<Type>TRUE</Type>
						</List.x>
						<List.y>
							<Value>-1</Value>
							<Type>TRUE</Type>
						</List.y>
					</Point>
				</PointList>
				<MapSymbolPen>
					<dwPenStyle>PS_SOLID|PS_ENDCAP_ROUND|PS_JOIN_ROUND|PS_COSMETIC</dwPenStyle>
					<dwPenWidth>12</dwPenWidth>
					<dwStyleCount>0</dwStyleCount>
					<lbColor>RGB(31,26,23)</lbColor>
					<lbHatch>HS_HORIZONTAL</lbHatch>
					<lbStyle>BS_SOLID</lbStyle>
				</MapSymbolPen>
				<BeTensile>FALSE</BeTensile>
			</LGraphUnit>
			<PGraphUnit>
				<GraphUnitType>PGT_RECTANGLE</GraphUnitType>
				<GraphUnitCode>1001</GraphUnitCode>
				<MapSymbolGeometryProp>
					<pntCentralPointX>
						<Value>0</Value>
						<Type>TRUE</Type>
					</pntCentralPointX>
					<pntCentralPointY>
						<Value>200</Value>
						<Type>TRUE</Type>
					</pntCentralPointY>
					<nLongRadius>80</nLongRadius>
					<nShortRadius>40</nShortRadius>
					<nSideNum>5</nSideNum>
					<nStartAngle>0</nStartAngle>
					<nEndAngle>360</nEndAngle>
				</MapSymbolGeometryProp>
				<MapSymbolPen>
					<dwPenStyle>PS_SOLID|PS_ENDCAP_ROUND|PS_JOIN_ROUND|PS_COSMETIC</dwPenStyle>
					<dwPenWidth>12</dwPenWidth>
					<dwStyleCount>0</dwStyleCount>
					<lbColor>RGB(31,26,23)</lbColor>
					<lbHatch>HS_HORIZONTAL</lbHatch>
					<lbStyle>BS_SOLID</lbStyle>
				</MapSymbolPen>
				<MapSymbolBrush>
					<lbStyle>BS_SOLID</lbStyle>
					<lbColor>RGB(255,255,255)</lbColor>
					<lbHatch>HS_VERTICAL</lbHatch>
					<rgbFillBKColor>RGB(255,255,255)</rgbFillBKColor>
				</MapSymbolBrush>
				<RotateAngle>0</RotateAngle>
				<BeTensile>FALSE</BeTensile>
			</PGraphUnit>
			<LGraphUnit>
				<GraphUnitType>LGT_LINE</GraphUnitType>
				<GraphUnitCode>2001</GraphUnitCode>
				<PointList>
					<Point>
						<List.x>
							<Value>0</Value>
							<Type>TRUE</Type>
						</List.x>
						<List.y>
							<Value>240</Value>
							<Type>TRUE</Type>
						</List.y>
					</Point>
					<Point>
						<List.x>
							<Value>0</Value>
							<Type>TRUE</Type>
						</List.x>
						<List.y>
							<Value>280</Value>
							<Type>TRUE</Type>
						</List.y>
					</Point>
				</PointList>
				<MapSymbolPen>
					<dwPenStyle>PS_SOLID|PS_ENDCAP_ROUND|PS_JOIN_ROUND|PS_COSMETIC</dwPenStyle>
					<dwPenWidth>12</dwPenWidth>
					<dwStyleCount>0</dwStyleCount>
					<lbColor>RGB(31,26,23)</lbColor>
					<lbHatch>HS_HORIZONTAL</lbHatch>
					<lbStyle>BS_SOLID</lbStyle>
				</MapSymbolPen>
				<BeTensile>FALSE</BeTensile>
			</LGraphUnit>
		</PointSymbol>
		<PointSymbol>
			<SymbolName>烟囱</SymbolName>
			<SymbolType/>
			<SymbolCode>10052</SymbolCode>
			<RotateAngle>0</RotateAngle>
			<PGraphUnit>
				<GraphUnitType>PGT_TRIANGLE_ISOSCELES</GraphUnitType>
				<GraphUnitCode>1000</GraphUnitCode>
				<MapSymbolGeometryProp>
					<pntCentralPointX>
						<Value>0</Value>
						<Type>TRUE</Type>
					</pntCentralPointX>
					<pntCentralPointY>
						<Value>0</Value>
						<Type>TRUE</Type>
					</pntCentralPointY>
					<nLongRadius>240</nLongRadius>
					<nShortRadius>50</nShortRadius>
					<nSideNum>5</nSideNum>
					<nStartAngle>0</nStartAngle>
					<nEndAngle>360</nEndAngle>
				</MapSymbolGeometryProp>
				<MapSymbolPen>
					<dwPenStyle>PS_SOLID|PS_ENDCAP_ROUND|PS_JOIN_ROUND|PS_COSMETIC</dwPenStyle>
					<dwPenWidth>12</dwPenWidth>
					<dwStyleCount>0</dwStyleCount>
					<lbColor>RGB(31,26,23)</lbColor>
					<lbHatch>HS_HORIZONTAL</lbHatch>
					<lbStyle>BS_SOLID</lbStyle>
				</MapSymbolPen>
				<MapSymbolBrush>
					<lbStyle>BS_SOLID</lbStyle>
					<lbColor>RGB(31,26,23)</lbColor>
					<lbHatch>HS_VERTICAL</lbHatch>
					<rgbFillBKColor>RGB(31,26,23)</rgbFillBKColor>
				</MapSymbolBrush>
				<RotateAngle>0</RotateAngle>
				<BeTensile>FALSE</BeTensile>
			</PGraphUnit>
			<LGraphUnit>
				<GraphUnitType>LGT_LINE</GraphUnitType>
				<GraphUnitCode>2000</GraphUnitCode>
				<PointList>
					<Point>
						<List.x>
							<Value>-90</Value>
							<Type>TRUE</Type>
						</List.x>
						<List.y>
							<Value>0</Value>
							<Type>TRUE</Type>
						</List.y>
					</Point>
					<Point>
						<List.x>
							<Value>90</Value>
							<Type>TRUE</Type>
						</List.x>
						<List.y>
							<Value>0</Value>
							<Type>TRUE</Type>
						</List.y>
					</Point>
				</PointList>
				<MapSymbolPen>
					<dwPenStyle>PS_SOLID|PS_ENDCAP_ROUND|PS_JOIN_ROUND|PS_COSMETIC</dwPenStyle>
					<dwPenWidth>12</dwPenWidth>
					<dwStyleCount>0</dwStyleCount>
					<lbColor>RGB(31,26,23)</lbColor>
					<lbHatch>HS_HORIZONTAL</lbHatch>
					<lbStyle>BS_SOLID</lbStyle>
				</MapSymbolPen>
				<BeTensile>FALSE</BeTensile>
			</LGraphUnit>
			<LGraphUnit>
				<GraphUnitType>LGT_LINE</GraphUnitType>
				<GraphUnitCode>2001</GraphUnitCode>
				<PointList>
					<Point>
						<List.x>
							<Value>0</Value>
							<Type>TRUE</Type>
						</List.x>
						<List.y>
							<Value>240</Value>
							<Type>TRUE</Type>
						</List.y>
					</Point>
					<Point>
						<List.x>
							<Value>30</Value>
							<Type>TRUE</Type>
						</List.x>
						<List.y>
							<Value>240</Value>
							<Type>TRUE</Type>
						</List.y>
					</Point>
					<Point>
						<List.x>
							<Value>70</Value>
							<Type>TRUE</Type>
						</List.x>
						<List.y>
							<Value>290</Value>
							<Type>TRUE</Type>
						</List.y>
					</Point>
					<Point>
						<List.x>
							<Value>90</Value>
							<Type>TRUE</Type>
						</List.x>
						<List.y>
							<Value>290</Value>
							<Type>TRUE</Type>
						</List.y>
					</Point>
				</PointList>
				<MapSymbolPen>
					<dwPenStyle>PS_SOLID|PS_ENDCAP_ROUND|PS_JOIN_ROUND|PS_COSMETIC</dwPenStyle>
					<dwPenWidth>12</dwPenWidth>
					<dwStyleCount>0</dwStyleCount>
					<lbColor>RGB(31,26,23)</lbColor>
					<lbHatch>HS_HORIZONTAL</lbHatch>
					<lbStyle>BS_SOLID</lbStyle>
				</MapSymbolPen>
				<BeTensile>FALSE</BeTensile>
			</LGraphUnit>
		</PointSymbol>
		<PointSymbol>
			<SymbolName>盐田</SymbolName>
			<SymbolType/>
			<SymbolCode>10053</SymbolCode>
			<RotateAngle>0</RotateAngle>
			<AGraphUnit>
				<GraphUnitType>AGT_LINE</GraphUnitType>
				<GraphUnitCode>3000</GraphUnitCode>
				<PointList>
					<Point>
						<List.x>
							<Value>-145</Value>
							<Type>TRUE</Type>
						</List.x>
						<List.y>
							<Value>99</Value>
							<Type>TRUE</Type>
						</List.y>
					</Point>
					<Point>
						<List.x>
							<Value>-145</Value>
							<Type>TRUE</Type>
						</List.x>
						<List.y>
							<Value>-97</Value>
							<Type>TRUE</Type>
						</List.y>
					</Point>
					<Point>
						<List.x>
							<Value>146</Value>
							<Type>TRUE</Type>
						</List.x>
						<List.y>
							<Value>-97</Value>
							<Type>TRUE</Type>
						</List.y>
					</Point>
					<Point>
						<List.x>
							<Value>147</Value>
							<Type>TRUE</Type>
						</List.x>
						<List.y>
							<Value>99</Value>
							<Type>TRUE</Type>
						</List.y>
					</Point>
					<Point>
						<List.x>
							<Value>-145</Value>
							<Type>TRUE</Type>
						</List.x>
						<List.y>
							<Value>98</Value>
							<Type>TRUE</Type>
						</List.y>
					</Point>
					<Point>
						<List.x>
							<Value>-145</Value>
							<Type>TRUE</Type>
						</List.x>
						<List.y>
							<Value>99</Value>
							<Type>TRUE</Type>
						</List.y>
					</Point>
				</PointList>
				<MapSymbolPen>
					<dwPenStyle>PS_SOLID|PS_ENDCAP_ROUND|PS_JOIN_ROUND|PS_COSMETIC</dwPenStyle>
					<dwPenWidth>10</dwPenWidth>
					<dwStyleCount>0</dwStyleCount>
					<lbColor>RGB(255,255,255)</lbColor>
					<lbHatch>HS_HORIZONTAL</lbHatch>
					<lbStyle>BS_SOLID</lbStyle>
				</MapSymbolPen>
				<MapSymbolBrush>
					<lbStyle>BS_SOLID</lbStyle>
					<lbColor>RGB(255,255,255)</lbColor>
					<lbHatch>HS_HORIZONTAL</lbHatch>
					<rgbFillBKColor>RGB(255,255,255)</rgbFillBKColor>
				</MapSymbolBrush>
				<BeTensile>FALSE</BeTensile>
			</AGraphUnit>
			<PGraphUnit>
				<GraphUnitType>PGT_RECTANGLE</GraphUnitType>
				<GraphUnitCode>1000</GraphUnitCode>
				<MapSymbolGeometryProp>
					<pntCentralPointX>
						<Value>0</Value>
						<Type>TRUE</Type>
					</pntCentralPointX>
					<pntCentralPointY>
						<Value>0</Value>
						<Type>TRUE</Type>
					</pntCentralPointY>
					<nLongRadius>145</nLongRadius>
					<nShortRadius>100</nShortRadius>
					<nSideNum>5</nSideNum>
					<nStartAngle>0</nStartAngle>
					<nEndAngle>360</nEndAngle>
				</MapSymbolGeometryProp>
				<MapSymbolPen>
					<dwPenStyle>PS_SOLID|PS_ENDCAP_ROUND|PS_JOIN_ROUND|PS_COSMETIC</dwPenStyle>
					<dwPenWidth>12</dwPenWidth>
					<dwStyleCount>0</dwStyleCount>
					<lbColor>RGB(76,76,76)</lbColor>
					<lbHatch>HS_HORIZONTAL</lbHatch>
					<lbStyle>BS_SOLID</lbStyle>
				</MapSymbolPen>
				<MapSymbolBrush>
					<lbStyle>BS_NULL</lbStyle>
					<lbColor>RGB(236,233,216)</lbColor>
					<lbHatch>HS_HORIZONTAL</lbHatch>
					<rgbFillBKColor>RGB(236,233,216)</rgbFillBKColor>
				</MapSymbolBrush>
				<RotateAngle>0</RotateAngle>
				<BeTensile>FALSE</BeTensile>
			</PGraphUnit>
			<LGraphUnit>
				<GraphUnitType>LGT_LINE</GraphUnitType>
				<GraphUnitCode>2000</GraphUnitCode>
				<PointList>
					<Point>
						<List.x>
							<Value>-145</Value>
							<Type>TRUE</Type>
						</List.x>
						<List.y>
							<Value>0</Value>
							<Type>TRUE</Type>
						</List.y>
					</Point>
					<Point>
						<List.x>
							<Value>145</Value>
							<Type>TRUE</Type>
						</List.x>
						<List.y>
							<Value>0</Value>
							<Type>TRUE</Type>
						</List.y>
					</Point>
				</PointList>
				<MapSymbolPen>
					<dwPenStyle>PS_SOLID|PS_ENDCAP_ROUND|PS_JOIN_ROUND|PS_COSMETIC</dwPenStyle>
					<dwPenWidth>12</dwPenWidth>
					<dwStyleCount>0</dwStyleCount>
					<lbColor>RGB(76,76,76)</lbColor>
					<lbHatch>HS_HORIZONTAL</lbHatch>
					<lbStyle>BS_SOLID</lbStyle>
				</MapSymbolPen>
				<BeTensile>FALSE</BeTensile>
			</LGraphUnit>
			<LGraphUnit>
				<GraphUnitType>LGT_LINE</GraphUnitType>
				<GraphUnitCode>2001</GraphUnitCode>
				<PointList>
					<Point>
						<List.x>
							<Value>50</Value>
							<Type>TRUE</Type>
						</List.x>
						<List.y>
							<Value>100</Value>
							<Type>TRUE</Type>
						</List.y>
					</Point>
					<Point>
						<List.x>
							<Value>50</Value>
							<Type>TRUE</Type>
						</List.x>
						<List.y>
							<Value>-100</Value>
							<Type>TRUE</Type>
						</List.y>
					</Point>
				</PointList>
				<MapSymbolPen>
					<dwPenStyle>PS_SOLID|PS_ENDCAP_ROUND|PS_JOIN_ROUND|PS_COSMETIC</dwPenStyle>
					<dwPenWidth>12</dwPenWidth>
					<dwStyleCount>0</dwStyleCount>
					<lbColor>RGB(76,76,76)</lbColor>
					<lbHatch>HS_HORIZONTAL</lbHatch>
					<lbStyle>BS_SOLID</lbStyle>
				</MapSymbolPen>
				<BeTensile>FALSE</BeTensile>
			</LGraphUnit>
			<LGraphUnit>
				<GraphUnitType>LGT_LINE</GraphUnitType>
				<GraphUnitCode>2002</GraphUnitCode>
				<PointList>
					<Point>
						<List.x>
							<Value>-50</Value>
							<Type>TRUE</Type>
						</List.x>
						<List.y>
							<Value>-100</Value>
							<Type>TRUE</Type>
						</List.y>
					</Point>
					<Point>
						<List.x>
							<Value>-50</Value>
							<Type>TRUE</Type>
						</List.x>
						<List.y>
							<Value>100</Value>
							<Type>TRUE</Type>
						</List.y>
					</Point>
				</PointList>
				<MapSymbolPen>
					<dwPenStyle>PS_SOLID|PS_ENDCAP_ROUND|PS_JOIN_ROUND|PS_COSMETIC</dwPenStyle>
					<dwPenWidth>12</dwPenWidth>
					<dwStyleCount>0</dwStyleCount>
					<lbColor>RGB(76,76,76)</lbColor>
					<lbHatch>HS_HORIZONTAL</lbHatch>
					<lbStyle>BS_SOLID</lbStyle>
				</MapSymbolPen>
				<BeTensile>FALSE</BeTensile>
			</LGraphUnit>
		</PointSymbol>
		<PointSymbol>
			<SymbolName>露天设备</SymbolName>
			<SymbolType>POINT_NORMAL</SymbolType>
			<SymbolCode>10054</SymbolCode>
			<RotateAngle>0</RotateAngle>
			<LGraphUnit>
				<GraphUnitType>LGT_LINE</GraphUnitType>
				<GraphUnitCode>2000</GraphUnitCode>
				<PointList>
					<Point>
						<List.x>
							<Value>-100</Value>
							<Type>TRUE</Type>
						</List.x>
						<List.y>
							<Value>0</Value>
							<Type>TRUE</Type>
						</List.y>
					</Point>
					<Point>
						<List.x>
							<Value>-100</Value>
							<Type>TRUE</Type>
						</List.x>
						<List.y>
							<Value>100</Value>
							<Type>TRUE</Type>
						</List.y>
					</Point>
					<Point>
						<List.x>
							<Value>100</Value>
							<Type>TRUE</Type>
						</List.x>
						<List.y>
							<Value>100</Value>
							<Type>TRUE</Type>
						</List.y>
					</Point>
					<Point>
						<List.x>
							<Value>100</Value>
							<Type>TRUE</Type>
						</List.x>
						<List.y>
							<Value>0</Value>
							<Type>TRUE</Type>
						</List.y>
					</Point>
				</PointList>
				<MapSymbolPen>
					<dwPenStyle>PS_SOLID|PS_ENDCAP_ROUND|PS_JOIN_ROUND|PS_COSMETIC</dwPenStyle>
					<dwPenWidth>12</dwPenWidth>
					<dwStyleCount>0</dwStyleCount>
					<lbColor>RGB(31,26,23)</lbColor>
					<lbHatch>HS_HORIZONTAL</lbHatch>
					<lbStyle>BS_SOLID</lbStyle>
				</MapSymbolPen>
				<BeTensile>FALSE</BeTensile>
			</LGraphUnit>
			<LGraphUnit>
				<GraphUnitType>LGT_LINE</GraphUnitType>
				<GraphUnitCode>2001</GraphUnitCode>
				<PointList>
					<Point>
						<List.x>
							<Value>0</Value>
							<Type>TRUE</Type>
						</List.x>
						<List.y>
							<Value>200</Value>
							<Type>TRUE</Type>
						</List.y>
					</Point>
					<Point>
						<List.x>
							<Value>0</Value>
							<Type>TRUE</Type>
						</List.x>
						<List.y>
							<Value>100</Value>
							<Type>TRUE</Type>
						</List.y>
					</Point>
				</PointList>
				<MapSymbolPen>
					<dwPenStyle>PS_SOLID|PS_ENDCAP_ROUND|PS_JOIN_ROUND|PS_COSMETIC</dwPenStyle>
					<dwPenWidth>12</dwPenWidth>
					<dwStyleCount>0</dwStyleCount>
					<lbColor>RGB(31,26,23)</lbColor>
					<lbHatch>HS_HORIZONTAL</lbHatch>
					<lbStyle>BS_SOLID</lbStyle>
				</MapSymbolPen>
				<BeTensile>FALSE</BeTensile>
			</LGraphUnit>
			<LGraphUnit>
				<GraphUnitType>LGT_LINE</GraphUnitType>
				<GraphUnitCode>2002</GraphUnitCode>
				<PointList>
					<Point>
						<List.x>
							<Value>-100</Value>
							<Type>TRUE</Type>
						</List.x>
						<List.y>
							<Value>200</Value>
							<Type>TRUE</Type>
						</List.y>
					</Point>
					<Point>
						<List.x>
							<Value>100</Value>
							<Type>TRUE</Type>
						</List.x>
						<List.y>
							<Value>200</Value>
							<Type>TRUE</Type>
						</List.y>
					</Point>
				</PointList>
				<MapSymbolPen>
					<dwPenStyle>PS_SOLID|PS_ENDCAP_ROUND|PS_JOIN_ROUND|PS_COSMETIC</dwPenStyle>
					<dwPenWidth>12</dwPenWidth>
					<dwStyleCount>0</dwStyleCount>
					<lbColor>RGB(31,26,23)</lbColor>
					<lbHatch>HS_HORIZONTAL</lbHatch>
					<lbStyle>BS_SOLID</lbStyle>
				</MapSymbolPen>
				<BeTensile>FALSE</BeTensile>
			</LGraphUnit>
		</PointSymbol>
		<PointSymbol>
			<SymbolName>吊车（1比1万不表示）</SymbolName>
			<SymbolType>POINT_NORMAL</SymbolType>
			<SymbolCode>10055</SymbolCode>
			<RotateAngle>0</RotateAngle>
			<LGraphUnit>
				<GraphUnitType>LGT_LINE</GraphUnitType>
				<GraphUnitCode>2000</GraphUnitCode>
				<PointList>
					<Point>
						<List.x>
							<Value>-150</Value>
							<Type>TRUE</Type>
						</List.x>
						<List.y>
							<Value>0</Value>
							<Type>TRUE</Type>
						</List.y>
					</Point>
					<Point>
						<List.x>
							<Value>150</Value>
							<Type>TRUE</Type>
						</List.x>
						<List.y>
							<Value>0</Value>
							<Type>TRUE</Type>
						</List.y>
					</Point>
					<Point>
						<List.x>
							<Value>-149</Value>
							<Type>TRUE</Type>
						</List.x>
						<List.y>
							<Value>519</Value>
							<Type>TRUE</Type>
						</List.y>
					</Point>
					<Point>
						<List.x>
							<Value>151</Value>
							<Type>TRUE</Type>
						</List.x>
						<List.y>
							<Value>519</Value>
							<Type>TRUE</Type>
						</List.y>
					</Point>
				</PointList>
				<MapSymbolPen>
					<dwPenStyle>PS_SOLID|PS_ENDCAP_ROUND|PS_JOIN_ROUND|PS_COSMETIC</dwPenStyle>
					<dwPenWidth>10</dwPenWidth>
					<dwStyleCount>0</dwStyleCount>
					<lbColor>RGB(31,26,23)</lbColor>
					<lbHatch>HS_HORIZONTAL</lbHatch>
					<lbStyle>BS_SOLID</lbStyle>
				</MapSymbolPen>
				<BeTensile>FALSE</BeTensile>
			</LGraphUnit>
			<LGraphUnit>
				<GraphUnitType>LGT_LINE</GraphUnitType>
				<GraphUnitCode>2001</GraphUnitCode>
				<PointList>
					<Point>
						<List.x>
							<Value>-150</Value>
							<Type>TRUE</Type>
						</List.x>
						<List.y>
							<Value>0</Value>
							<Type>TRUE</Type>
						</List.y>
					</Point>
					<Point>
						<List.x>
							<Value>150</Value>
							<Type>TRUE</Type>
						</List.x>
						<List.y>
							<Value>520</Value>
							<Type>TRUE</Type>
						</List.y>
					</Point>
				</PointList>
				<MapSymbolPen>
					<dwPenStyle>PS_SOLID|PS_ENDCAP_ROUND|PS_JOIN_ROUND|PS_COSMETIC</dwPenStyle>
					<dwPenWidth>10</dwPenWidth>
					<dwStyleCount>0</dwStyleCount>
					<lbColor>RGB(31,26,23)</lbColor>
					<lbHatch>HS_HORIZONTAL</lbHatch>
					<lbStyle>BS_SOLID</lbStyle>
				</MapSymbolPen>
				<BeTensile>FALSE</BeTensile>
			</LGraphUnit>
			<LGraphUnit>
				<GraphUnitType>LGT_LINE</GraphUnitType>
				<GraphUnitCode>2002</GraphUnitCode>
				<PointList>
					<Point>
						<List.x>
							<Value>-150</Value>
							<Type>TRUE</Type>
						</List.x>
						<List.y>
							<Value>520</Value>
							<Type>TRUE</Type>
						</List.y>
					</Point>
					<Point>
						<List.x>
							<Value>-150</Value>
							<Type>TRUE</Type>
						</List.x>
						<List.y>
							<Value>0</Value>
							<Type>TRUE</Type>
						</List.y>
					</Point>
				</PointList>
				<MapSymbolPen>
					<dwPenStyle>PS_USERSTYLE|PS_ENDCAP_FLAT|PS_JOIN_ROUND|PS_GEOMETRIC</dwPenStyle>
					<dwPenWidth>12</dwPenWidth>
					<dwStyleCount>5</dwStyleCount>
					<lbColor>RGB(31,26,23)</lbColor>
					<lbHatch>HS_HORIZONTAL</lbHatch>
					<lbStyle>BS_SOLID</lbStyle>
					<lpStyle0>100</lpStyle0>
					<lpStyle1>100</lpStyle1>
					<lpStyle2>120</lpStyle2>
					<lpStyle3>100</lpStyle3>
					<lpStyle4>100</lpStyle4>
				</MapSymbolPen>
				<BeTensile>FALSE</BeTensile>
			</LGraphUnit>
			<LGraphUnit>
				<GraphUnitType>LGT_LINE</GraphUnitType>
				<GraphUnitCode>2003</GraphUnitCode>
				<PointList>
					<Point>
						<List.x>
							<Value>150</Value>
							<Type>TRUE</Type>
						</List.x>
						<List.y>
							<Value>520</Value>
							<Type>TRUE</Type>
						</List.y>
					</Point>
					<Point>
						<List.x>
							<Value>150</Value>
							<Type>TRUE</Type>
						</List.x>
						<List.y>
							<Value>0</Value>
							<Type>TRUE</Type>
						</List.y>
					</Point>
				</PointList>
				<MapSymbolPen>
					<dwPenStyle>PS_USERSTYLE|PS_ENDCAP_FLAT|PS_JOIN_ROUND|PS_GEOMETRIC</dwPenStyle>
					<dwPenWidth>12</dwPenWidth>
					<dwStyleCount>5</dwStyleCount>
					<lbColor>RGB(31,26,23)</lbColor>
					<lbHatch>HS_HORIZONTAL</lbHatch>
					<lbStyle>BS_SOLID</lbStyle>
					<lpStyle0>100</lpStyle0>
					<lpStyle1>100</lpStyle1>
					<lpStyle2>120</lpStyle2>
					<lpStyle3>100</lpStyle3>
					<lpStyle4>100</lpStyle4>
				</MapSymbolPen>
				<BeTensile>FALSE</BeTensile>
			</LGraphUnit>
			<LGraphUnit>
				<GraphUnitType>LGT_LINE</GraphUnitType>
				<GraphUnitCode>2004</GraphUnitCode>
				<PointList>
					<Point>
						<List.x>
							<Value>-800</Value>
							<Type>TRUE</Type>
						</List.x>
						<List.y>
							<Value>0</Value>
							<Type>TRUE</Type>
						</List.y>
					</Point>
					<Point>
						<List.x>
							<Value>800</Value>
							<Type>TRUE</Type>
						</List.x>
						<List.y>
							<Value>0</Value>
							<Type>TRUE</Type>
						</List.y>
					</Point>
				</PointList>
				<MapSymbolPen>
					<dwPenStyle>PS_SOLID|PS_ENDCAP_ROUND|PS_JOIN_ROUND|PS_COSMETIC</dwPenStyle>
					<dwPenWidth>12</dwPenWidth>
					<dwStyleCount>0</dwStyleCount>
					<lbColor>RGB(31,26,23)</lbColor>
					<lbHatch>HS_HORIZONTAL</lbHatch>
					<lbStyle>BS_SOLID</lbStyle>
				</MapSymbolPen>
				<BeTensile>FALSE</BeTensile>
			</LGraphUnit>
			<LGraphUnit>
				<GraphUnitType>LGT_LINE</GraphUnitType>
				<GraphUnitCode>2005</GraphUnitCode>
				<PointList>
					<Point>
						<List.x>
							<Value>-800</Value>
							<Type>TRUE</Type>
						</List.x>
						<List.y>
							<Value>520</Value>
							<Type>TRUE</Type>
						</List.y>
					</Point>
					<Point>
						<List.x>
							<Value>800</Value>
							<Type>TRUE</Type>
						</List.x>
						<List.y>
							<Value>520</Value>
							<Type>TRUE</Type>
						</List.y>
					</Point>
				</PointList>
				<MapSymbolPen>
					<dwPenStyle>PS_SOLID|PS_ENDCAP_ROUND|PS_JOIN_ROUND|PS_COSMETIC</dwPenStyle>
					<dwPenWidth>12</dwPenWidth>
					<dwStyleCount>0</dwStyleCount>
					<lbColor>RGB(31,26,23)</lbColor>
					<lbHatch>HS_HORIZONTAL</lbHatch>
					<lbStyle>BS_SOLID</lbStyle>
				</MapSymbolPen>
				<BeTensile>FALSE</BeTensile>
			</LGraphUnit>
			<LGraphUnit>
				<GraphUnitType>LGT_LINE</GraphUnitType>
				<GraphUnitCode>2006</GraphUnitCode>
				<PointList>
					<Point>
						<List.x>
							<Value>-800</Value>
							<Type>TRUE</Type>
						</List.x>
						<List.y>
							<Value>50</Value>
							<Type>TRUE</Type>
						</List.y>
					</Point>
					<Point>
						<List.x>
							<Value>-800</Value>
							<Type>TRUE</Type>
						</List.x>
						<List.y>
							<Value>-50</Value>
							<Type>TRUE</Type>
						</List.y>
					</Point>
				</PointList>
				<MapSymbolPen>
					<dwPenStyle>PS_SOLID|PS_ENDCAP_ROUND|PS_JOIN_ROUND|PS_COSMETIC</dwPenStyle>
					<dwPenWidth>12</dwPenWidth>
					<dwStyleCount>0</dwStyleCount>
					<lbColor>RGB(31,26,23)</lbColor>
					<lbHatch>HS_HORIZONTAL</lbHatch>
					<lbStyle>BS_SOLID</lbStyle>
				</MapSymbolPen>
				<BeTensile>FALSE</BeTensile>
			</LGraphUnit>
			<LGraphUnit>
				<GraphUnitType>LGT_LINE</GraphUnitType>
				<GraphUnitCode>2007</GraphUnitCode>
				<PointList>
					<Point>
						<List.x>
							<Value>-800</Value>
							<Type>TRUE</Type>
						</List.x>
						<List.y>
							<Value>570</Value>
							<Type>TRUE</Type>
						</List.y>
					</Point>
					<Point>
						<List.x>
							<Value>-800</Value>
							<Type>TRUE</Type>
						</List.x>
						<List.y>
							<Value>470</Value>
							<Type>TRUE</Type>
						</List.y>
					</Point>
				</PointList>
				<MapSymbolPen>
					<dwPenStyle>PS_SOLID|PS_ENDCAP_ROUND|PS_JOIN_ROUND|PS_COSMETIC</dwPenStyle>
					<dwPenWidth>12</dwPenWidth>
					<dwStyleCount>0</dwStyleCount>
					<lbColor>RGB(31,26,23)</lbColor>
					<lbHatch>HS_HORIZONTAL</lbHatch>
					<lbStyle>BS_SOLID</lbStyle>
				</MapSymbolPen>
				<BeTensile>FALSE</BeTensile>
			</LGraphUnit>
			<LGraphUnit>
				<GraphUnitType>LGT_LINE</GraphUnitType>
				<GraphUnitCode>2008</GraphUnitCode>
				<PointList>
					<Point>
						<List.x>
							<Value>800</Value>
							<Type>TRUE</Type>
						</List.x>
						<List.y>
							<Value>50</Value>
							<Type>TRUE</Type>
						</List.y>
					</Point>
					<Point>
						<List.x>
							<Value>800</Value>
							<Type>TRUE</Type>
						</List.x>
						<List.y>
							<Value>-50</Value>
							<Type>TRUE</Type>
						</List.y>
					</Point>
				</PointList>
				<MapSymbolPen>
					<dwPenStyle>PS_SOLID|PS_ENDCAP_ROUND|PS_JOIN_ROUND|PS_COSMETIC</dwPenStyle>
					<dwPenWidth>12</dwPenWidth>
					<dwStyleCount>0</dwStyleCount>
					<lbColor>RGB(31,26,23)</lbColor>
					<lbHatch>HS_HORIZONTAL</lbHatch>
					<lbStyle>BS_SOLID</lbStyle>
				</MapSymbolPen>
				<BeTensile>FALSE</BeTensile>
			</LGraphUnit>
			<LGraphUnit>
				<GraphUnitType>LGT_LINE</GraphUnitType>
				<GraphUnitCode>2009</GraphUnitCode>
				<PointList>
					<Point>
						<List.x>
							<Value>800</Value>
							<Type>TRUE</Type>
						</List.x>
						<List.y>
							<Value>570</Value>
							<Type>TRUE</Type>
						</List.y>
					</Point>
					<Point>
						<List.x>
							<Value>800</Value>
							<Type>TRUE</Type>
						</List.x>
						<List.y>
							<Value>470</Value>
							<Type>TRUE</Type>
						</List.y>
					</Point>
				</PointList>
				<MapSymbolPen>
					<dwPenStyle>PS_SOLID|PS_ENDCAP_ROUND|PS_JOIN_ROUND|PS_COSMETIC</dwPenStyle>
					<dwPenWidth>12</dwPenWidth>
					<dwStyleCount>0</dwStyleCount>
					<lbColor>RGB(31,26,23)</lbColor>
					<lbHatch>HS_HORIZONTAL</lbHatch>
					<lbStyle>BS_SOLID</lbStyle>
				</MapSymbolPen>
				<BeTensile>FALSE</BeTensile>
			</LGraphUnit>
		</PointSymbol>
		<PointSymbol>
			<SymbolName>起重机（1比1万不表示）</SymbolName>
			<SymbolType/>
			<SymbolCode>10056</SymbolCode>
			<RotateAngle>0</RotateAngle>
			<PGraphUnit>
				<GraphUnitType>PGT_RECTANGLE</GraphUnitType>
				<GraphUnitCode>1000</GraphUnitCode>
				<MapSymbolGeometryProp>
					<pntCentralPointX>
						<Value>0</Value>
						<Type>TRUE</Type>
					</pntCentralPointX>
					<pntCentralPointY>
						<Value>50</Value>
						<Type>TRUE</Type>
					</pntCentralPointY>
					<nLongRadius>50</nLongRadius>
					<nShortRadius>50</nShortRadius>
					<nSideNum>5</nSideNum>
					<nStartAngle>0</nStartAngle>
					<nEndAngle>360</nEndAngle>
				</MapSymbolGeometryProp>
				<MapSymbolPen>
					<dwPenStyle>PS_SOLID|PS_ENDCAP_ROUND|PS_JOIN_ROUND|PS_COSMETIC</dwPenStyle>
					<dwPenWidth>12</dwPenWidth>
					<dwStyleCount>0</dwStyleCount>
					<lbColor>RGB(31,26,23)</lbColor>
					<lbHatch>HS_HORIZONTAL</lbHatch>
					<lbStyle>BS_SOLID</lbStyle>
				</MapSymbolPen>
				<MapSymbolBrush>
					<lbStyle>BS_SOLID</lbStyle>
					<lbColor>RGB(31,26,23)</lbColor>
					<lbHatch>HS_VERTICAL</lbHatch>
					<rgbFillBKColor>RGB(31,26,23)</rgbFillBKColor>
				</MapSymbolBrush>
				<RotateAngle>0</RotateAngle>
				<BeTensile>FALSE</BeTensile>
			</PGraphUnit>
			<LGraphUnit>
				<GraphUnitType>LGT_LINE</GraphUnitType>
				<GraphUnitCode>2000</GraphUnitCode>
				<PointList>
					<Point>
						<List.x>
							<Value>0</Value>
							<Type>TRUE</Type>
						</List.x>
						<List.y>
							<Value>100</Value>
							<Type>TRUE</Type>
						</List.y>
					</Point>
					<Point>
						<List.x>
							<Value>110</Value>
							<Type>TRUE</Type>
						</List.x>
						<List.y>
							<Value>290</Value>
							<Type>TRUE</Type>
						</List.y>
					</Point>
					<Point>
						<List.x>
							<Value>110</Value>
							<Type>TRUE</Type>
						</List.x>
						<List.y>
							<Value>210</Value>
							<Type>TRUE</Type>
						</List.y>
					</Point>
				</PointList>
				<MapSymbolPen>
					<dwPenStyle>PS_SOLID|PS_ENDCAP_ROUND|PS_JOIN_ROUND|PS_COSMETIC</dwPenStyle>
					<dwPenWidth>10</dwPenWidth>
					<dwStyleCount>0</dwStyleCount>
					<lbColor>RGB(31,26,23)</lbColor>
					<lbHatch>HS_HORIZONTAL</lbHatch>
					<lbStyle>BS_SOLID</lbStyle>
				</MapSymbolPen>
				<BeTensile>FALSE</BeTensile>
			</LGraphUnit>
			<PGraphUnit>
				<GraphUnitType>PGT_ELLIPSE</GraphUnitType>
				<GraphUnitCode>1001</GraphUnitCode>
				<MapSymbolGeometryProp>
					<pntCentralPointX>
						<Value>110</Value>
						<Type>TRUE</Type>
					</pntCentralPointX>
					<pntCentralPointY>
						<Value>210</Value>
						<Type>TRUE</Type>
					</pntCentralPointY>
					<nLongRadius>20</nLongRadius>
					<nShortRadius>20</nShortRadius>
					<nSideNum>5</nSideNum>
					<nStartAngle>0</nStartAngle>
					<nEndAngle>360</nEndAngle>
				</MapSymbolGeometryProp>
				<MapSymbolPen>
					<dwPenStyle>PS_SOLID|PS_ENDCAP_ROUND|PS_JOIN_ROUND|PS_COSMETIC</dwPenStyle>
					<dwPenWidth>12</dwPenWidth>
					<dwStyleCount>0</dwStyleCount>
					<lbColor>RGB(31,26,23)</lbColor>
					<lbHatch>HS_HORIZONTAL</lbHatch>
					<lbStyle>BS_SOLID</lbStyle>
				</MapSymbolPen>
				<MapSymbolBrush>
					<lbStyle>BS_SOLID</lbStyle>
					<lbColor>RGB(31,26,23)</lbColor>
					<lbHatch>HS_VERTICAL</lbHatch>
					<rgbFillBKColor>RGB(31,26,23)</rgbFillBKColor>
				</MapSymbolBrush>
				<RotateAngle>0</RotateAngle>
				<BeTensile>FALSE</BeTensile>
			</PGraphUnit>
		</PointSymbol>
		<PointSymbol>
			<SymbolName>粮仓（库）</SymbolName>
			<SymbolType/>
			<SymbolCode>10057</SymbolCode>
			<RotateAngle>0</RotateAngle>
			<PGraphUnit>
				<GraphUnitType>PGT_ELLIPSE</GraphUnitType>
				<GraphUnitCode>1000</GraphUnitCode>
				<MapSymbolGeometryProp>
					<pntCentralPointX>
						<Value>0</Value>
						<Type>TRUE</Type>
					</pntCentralPointX>
					<pntCentralPointY>
						<Value>0</Value>
						<Type>TRUE</Type>
					</pntCentralPointY>
					<nLongRadius>80</nLongRadius>
					<nShortRadius>80</nShortRadius>
					<nSideNum>5</nSideNum>
					<nStartAngle>0</nStartAngle>
					<nEndAngle>360</nEndAngle>
				</MapSymbolGeometryProp>
				<MapSymbolPen>
					<dwPenStyle>PS_SOLID|PS_ENDCAP_ROUND|PS_JOIN_ROUND|PS_COSMETIC</dwPenStyle>
					<dwPenWidth>12</dwPenWidth>
					<dwStyleCount>0</dwStyleCount>
					<lbColor>RGB(31,26,23)</lbColor>
					<lbHatch>HS_HORIZONTAL</lbHatch>
					<lbStyle>BS_SOLID</lbStyle>
				</MapSymbolPen>
				<MapSymbolBrush>
					<lbStyle>BS_SOLID</lbStyle>
					<lbColor>RGB(255,255,255)</lbColor>
					<lbHatch>HS_VERTICAL</lbHatch>
					<rgbFillBKColor>RGB(255,255,255)</rgbFillBKColor>
				</MapSymbolBrush>
				<RotateAngle>0</RotateAngle>
				<BeTensile>FALSE</BeTensile>
			</PGraphUnit>
			<LGraphUnit>
				<GraphUnitType>LGT_LINE</GraphUnitType>
				<GraphUnitCode>2000</GraphUnitCode>
				<PointList>
					<Point>
						<List.x>
							<Value>0</Value>
							<Type>TRUE</Type>
						</List.x>
						<List.y>
							<Value>0</Value>
							<Type>TRUE</Type>
						</List.y>
					</Point>
					<Point>
						<List.x>
							<Value>0</Value>
							<Type>TRUE</Type>
						</List.x>
						<List.y>
							<Value>120</Value>
							<Type>TRUE</Type>
						</List.y>
					</Point>
				</PointList>
				<MapSymbolPen>
					<dwPenStyle>PS_SOLID|PS_ENDCAP_ROUND|PS_JOIN_ROUND|PS_COSMETIC</dwPenStyle>
					<dwPenWidth>12</dwPenWidth>
					<dwStyleCount>0</dwStyleCount>
					<lbColor>RGB(31,26,23)</lbColor>
					<lbHatch>HS_HORIZONTAL</lbHatch>
					<lbStyle>BS_SOLID</lbStyle>
				</MapSymbolPen>
				<BeTensile>FALSE</BeTensile>
			</LGraphUnit>
			<LGraphUnit>
				<GraphUnitType>LGT_LINE</GraphUnitType>
				<GraphUnitCode>2001</GraphUnitCode>
				<PointList>
					<Point>
						<List.x>
							<Value>0</Value>
							<Type>TRUE</Type>
						</List.x>
						<List.y>
							<Value>0</Value>
							<Type>TRUE</Type>
						</List.y>
					</Point>
					<Point>
						<List.x>
							<Value>103</Value>
							<Type>TRUE</Type>
						</List.x>
						<List.y>
							<Value>-60</Value>
							<Type>TRUE</Type>
						</List.y>
					</Point>
				</PointList>
				<MapSymbolPen>
					<dwPenStyle>PS_SOLID|PS_ENDCAP_ROUND|PS_JOIN_ROUND|PS_COSMETIC</dwPenStyle>
					<dwPenWidth>12</dwPenWidth>
					<dwStyleCount>0</dwStyleCount>
					<lbColor>RGB(31,26,23)</lbColor>
					<lbHatch>HS_HORIZONTAL</lbHatch>
					<lbStyle>BS_SOLID</lbStyle>
				</MapSymbolPen>
				<BeTensile>FALSE</BeTensile>
			</LGraphUnit>
			<LGraphUnit>
				<GraphUnitType>LGT_LINE</GraphUnitType>
				<GraphUnitCode>2002</GraphUnitCode>
				<PointList>
					<Point>
						<List.x>
							<Value>0</Value>
							<Type>TRUE</Type>
						</List.x>
						<List.y>
							<Value>0</Value>
							<Type>TRUE</Type>
						</List.y>
					</Point>
					<Point>
						<List.x>
							<Value>-103</Value>
							<Type>TRUE</Type>
						</List.x>
						<List.y>
							<Value>-59</Value>
							<Type>TRUE</Type>
						</List.y>
					</Point>
				</PointList>
				<MapSymbolPen>
					<dwPenStyle>PS_SOLID|PS_ENDCAP_ROUND|PS_JOIN_ROUND|PS_COSMETIC</dwPenStyle>
					<dwPenWidth>12</dwPenWidth>
					<dwStyleCount>0</dwStyleCount>
					<lbColor>RGB(31,26,23)</lbColor>
					<lbHatch>HS_HORIZONTAL</lbHatch>
					<lbStyle>BS_SOLID</lbStyle>
				</MapSymbolPen>
				<BeTensile>FALSE</BeTensile>
			</LGraphUnit>
		</PointSymbol>
		<PointSymbol>
			<SymbolName>风磨房、风车</SymbolName>
			<SymbolType/>
			<SymbolCode>10058</SymbolCode>
			<RotateAngle>0</RotateAngle>
			<LGraphUnit>
				<GraphUnitType>LGT_LINE</GraphUnitType>
				<GraphUnitCode>2000</GraphUnitCode>
				<PointList>
					<Point>
						<List.x>
							<Value>0</Value>
							<Type>TRUE</Type>
						</List.x>
						<List.y>
							<Value>290</Value>
							<Type>TRUE</Type>
						</List.y>
					</Point>
					<Point>
						<List.x>
							<Value>0</Value>
							<Type>TRUE</Type>
						</List.x>
						<List.y>
							<Value>0</Value>
							<Type>TRUE</Type>
						</List.y>
					</Point>
					<Point>
						<List.x>
							<Value>80</Value>
							<Type>TRUE</Type>
						</List.x>
						<List.y>
							<Value>0</Value>
							<Type>TRUE</Type>
						</List.y>
					</Point>
				</PointList>
				<MapSymbolPen>
					<dwPenStyle>PS_SOLID|PS_ENDCAP_ROUND|PS_JOIN_ROUND|PS_COSMETIC</dwPenStyle>
					<dwPenWidth>12</dwPenWidth>
					<dwStyleCount>0</dwStyleCount>
					<lbColor>RGB(31,26,23)</lbColor>
					<lbHatch>HS_HORIZONTAL</lbHatch>
					<lbStyle>BS_SOLID</lbStyle>
				</MapSymbolPen>
				<BeTensile>FALSE</BeTensile>
			</LGraphUnit>
			<LGraphUnit>
				<GraphUnitType>LGT_LINE</GraphUnitType>
				<GraphUnitCode>2001</GraphUnitCode>
				<PointList>
					<Point>
						<List.x>
							<Value>0</Value>
							<Type>TRUE</Type>
						</List.x>
						<List.y>
							<Value>210</Value>
							<Type>TRUE</Type>
						</List.y>
					</Point>
					<Point>
						<List.x>
							<Value>112</Value>
							<Type>TRUE</Type>
						</List.x>
						<List.y>
							<Value>275</Value>
							<Type>TRUE</Type>
						</List.y>
					</Point>
				</PointList>
				<MapSymbolPen>
					<dwPenStyle>PS_SOLID|PS_ENDCAP_ROUND|PS_JOIN_ROUND|PS_COSMETIC</dwPenStyle>
					<dwPenWidth>12</dwPenWidth>
					<dwStyleCount>0</dwStyleCount>
					<lbColor>RGB(31,26,23)</lbColor>
					<lbHatch>HS_HORIZONTAL</lbHatch>
					<lbStyle>BS_SOLID</lbStyle>
				</MapSymbolPen>
				<BeTensile>FALSE</BeTensile>
			</LGraphUnit>
			<LGraphUnit>
				<GraphUnitType>LGT_LINE</GraphUnitType>
				<GraphUnitCode>2002</GraphUnitCode>
				<PointList>
					<Point>
						<List.x>
							<Value>0</Value>
							<Type>TRUE</Type>
						</List.x>
						<List.y>
							<Value>210</Value>
							<Type>TRUE</Type>
						</List.y>
					</Point>
					<Point>
						<List.x>
							<Value>-112</Value>
							<Type>TRUE</Type>
						</List.x>
						<List.y>
							<Value>275</Value>
							<Type>TRUE</Type>
						</List.y>
					</Point>
				</PointList>
				<MapSymbolPen>
					<dwPenStyle>PS_SOLID|PS_ENDCAP_ROUND|PS_JOIN_ROUND|PS_COSMETIC</dwPenStyle>
					<dwPenWidth>12</dwPenWidth>
					<dwStyleCount>0</dwStyleCount>
					<lbColor>RGB(31,26,23)</lbColor>
					<lbHatch>HS_HORIZONTAL</lbHatch>
					<lbStyle>BS_SOLID</lbStyle>
				</MapSymbolPen>
				<BeTensile>FALSE</BeTensile>
			</LGraphUnit>
			<LGraphUnit>
				<GraphUnitType>LGT_LINE</GraphUnitType>
				<GraphUnitCode>2003</GraphUnitCode>
				<PointList>
					<Point>
						<List.x>
							<Value>0</Value>
							<Type>TRUE</Type>
						</List.x>
						<List.y>
							<Value>210</Value>
							<Type>TRUE</Type>
						</List.y>
					</Point>
					<Point>
						<List.x>
							<Value>112</Value>
							<Type>TRUE</Type>
						</List.x>
						<List.y>
							<Value>144</Value>
							<Type>TRUE</Type>
						</List.y>
					</Point>
				</PointList>
				<MapSymbolPen>
					<dwPenStyle>PS_SOLID|PS_ENDCAP_ROUND|PS_JOIN_ROUND|PS_COSMETIC</dwPenStyle>
					<dwPenWidth>12</dwPenWidth>
					<dwStyleCount>0</dwStyleCount>
					<lbColor>RGB(31,26,23)</lbColor>
					<lbHatch>HS_HORIZONTAL</lbHatch>
					<lbStyle>BS_SOLID</lbStyle>
				</MapSymbolPen>
				<BeTensile>FALSE</BeTensile>
			</LGraphUnit>
			<LGraphUnit>
				<GraphUnitType>LGT_LINE</GraphUnitType>
				<GraphUnitCode>2004</GraphUnitCode>
				<PointList>
					<Point>
						<List.x>
							<Value>0</Value>
							<Type>TRUE</Type>
						</List.x>
						<List.y>
							<Value>210</Value>
							<Type>TRUE</Type>
						</List.y>
					</Point>
					<Point>
						<List.x>
							<Value>-112</Value>
							<Type>TRUE</Type>
						</List.x>
						<List.y>
							<Value>145</Value>
							<Type>TRUE</Type>
						</List.y>
					</Point>
				</PointList>
				<MapSymbolPen>
					<dwPenStyle>PS_SOLID|PS_ENDCAP_ROUND|PS_JOIN_ROUND|PS_COSMETIC</dwPenStyle>
					<dwPenWidth>12</dwPenWidth>
					<dwStyleCount>0</dwStyleCount>
					<lbColor>RGB(31,26,23)</lbColor>
					<lbHatch>HS_HORIZONTAL</lbHatch>
					<lbStyle>BS_SOLID</lbStyle>
				</MapSymbolPen>
				<BeTensile>FALSE</BeTensile>
			</LGraphUnit>
		</PointSymbol>
		<PointSymbol>
			<SymbolName>积肥池</SymbolName>
			<SymbolType/>
			<SymbolCode>10059</SymbolCode>
			<RotateAngle>0</RotateAngle>
			<PGraphUnit>
				<GraphUnitType>PGT_ELLIPSE</GraphUnitType>
				<GraphUnitCode>1000</GraphUnitCode>
				<MapSymbolGeometryProp>
					<pntCentralPointX>
						<Value>0</Value>
						<Type>TRUE</Type>
					</pntCentralPointX>
					<pntCentralPointY>
						<Value>0</Value>
						<Type>TRUE</Type>
					</pntCentralPointY>
					<nLongRadius>120</nLongRadius>
					<nShortRadius>120</nShortRadius>
					<nSideNum>5</nSideNum>
					<nStartAngle>0</nStartAngle>
					<nEndAngle>360</nEndAngle>
				</MapSymbolGeometryProp>
				<MapSymbolPen>
					<dwPenStyle>PS_SOLID|PS_ENDCAP_ROUND|PS_JOIN_ROUND|PS_COSMETIC</dwPenStyle>
					<dwPenWidth>12</dwPenWidth>
					<dwStyleCount>0</dwStyleCount>
					<lbColor>RGB(31,26,23)</lbColor>
					<lbHatch>HS_HORIZONTAL</lbHatch>
					<lbStyle>BS_SOLID</lbStyle>
				</MapSymbolPen>
				<MapSymbolBrush>
					<lbStyle>BS_SOLID</lbStyle>
					<lbColor>RGB(255,255,255)</lbColor>
					<lbHatch>HS_VERTICAL</lbHatch>
					<rgbFillBKColor>RGB(255,255,255)</rgbFillBKColor>
				</MapSymbolBrush>
				<RotateAngle>0</RotateAngle>
				<BeTensile>FALSE</BeTensile>
			</PGraphUnit>
			<PGraphUnit>
				<GraphUnitType>PGT_ELLIPSE</GraphUnitType>
				<GraphUnitCode>1001</GraphUnitCode>
				<MapSymbolGeometryProp>
					<pntCentralPointX>
						<Value>0</Value>
						<Type>TRUE</Type>
					</pntCentralPointX>
					<pntCentralPointY>
						<Value>70</Value>
						<Type>TRUE</Type>
					</pntCentralPointY>
					<nLongRadius>10</nLongRadius>
					<nShortRadius>10</nShortRadius>
					<nSideNum>5</nSideNum>
					<nStartAngle>0</nStartAngle>
					<nEndAngle>360</nEndAngle>
				</MapSymbolGeometryProp>
				<MapSymbolPen>
					<dwPenStyle>PS_SOLID|PS_ENDCAP_ROUND|PS_JOIN_ROUND|PS_COSMETIC</dwPenStyle>
					<dwPenWidth>12</dwPenWidth>
					<dwStyleCount>0</dwStyleCount>
					<lbColor>RGB(31,26,23)</lbColor>
					<lbHatch>HS_HORIZONTAL</lbHatch>
					<lbStyle>BS_SOLID</lbStyle>
				</MapSymbolPen>
				<MapSymbolBrush>
					<lbStyle>BS_SOLID</lbStyle>
					<lbColor>RGB(31,26,23)</lbColor>
					<lbHatch>HS_VERTICAL</lbHatch>
					<rgbFillBKColor>RGB(31,26,23)</rgbFillBKColor>
				</MapSymbolBrush>
				<RotateAngle>0</RotateAngle>
				<BeTensile>FALSE</BeTensile>
			</PGraphUnit>
			<PGraphUnit>
				<GraphUnitType>PGT_ELLIPSE</GraphUnitType>
				<GraphUnitCode>1002</GraphUnitCode>
				<MapSymbolGeometryProp>
					<pntCentralPointX>
						<Value>-50</Value>
						<Type>TRUE</Type>
					</pntCentralPointX>
					<pntCentralPointY>
						<Value>-30</Value>
						<Type>TRUE</Type>
					</pntCentralPointY>
					<nLongRadius>10</nLongRadius>
					<nShortRadius>10</nShortRadius>
					<nSideNum>5</nSideNum>
					<nStartAngle>0</nStartAngle>
					<nEndAngle>360</nEndAngle>
				</MapSymbolGeometryProp>
				<MapSymbolPen>
					<dwPenStyle>PS_SOLID|PS_ENDCAP_ROUND|PS_JOIN_ROUND|PS_COSMETIC</dwPenStyle>
					<dwPenWidth>12</dwPenWidth>
					<dwStyleCount>0</dwStyleCount>
					<lbColor>RGB(31,26,23)</lbColor>
					<lbHatch>HS_HORIZONTAL</lbHatch>
					<lbStyle>BS_SOLID</lbStyle>
				</MapSymbolPen>
				<MapSymbolBrush>
					<lbStyle>BS_SOLID</lbStyle>
					<lbColor>RGB(31,26,23)</lbColor>
					<lbHatch>HS_VERTICAL</lbHatch>
					<rgbFillBKColor>RGB(31,26,23)</rgbFillBKColor>
				</MapSymbolBrush>
				<RotateAngle>0</RotateAngle>
				<BeTensile>FALSE</BeTensile>
			</PGraphUnit>
			<PGraphUnit>
				<GraphUnitType>PGT_ELLIPSE</GraphUnitType>
				<GraphUnitCode>1003</GraphUnitCode>
				<MapSymbolGeometryProp>
					<pntCentralPointX>
						<Value>50</Value>
						<Type>TRUE</Type>
					</pntCentralPointX>
					<pntCentralPointY>
						<Value>-30</Value>
						<Type>TRUE</Type>
					</pntCentralPointY>
					<nLongRadius>10</nLongRadius>
					<nShortRadius>10</nShortRadius>
					<nSideNum>5</nSideNum>
					<nStartAngle>0</nStartAngle>
					<nEndAngle>360</nEndAngle>
				</MapSymbolGeometryProp>
				<MapSymbolPen>
					<dwPenStyle>PS_SOLID|PS_ENDCAP_ROUND|PS_JOIN_ROUND|PS_COSMETIC</dwPenStyle>
					<dwPenWidth>12</dwPenWidth>
					<dwStyleCount>0</dwStyleCount>
					<lbColor>RGB(31,26,23)</lbColor>
					<lbHatch>HS_HORIZONTAL</lbHatch>
					<lbStyle>BS_SOLID</lbStyle>
				</MapSymbolPen>
				<MapSymbolBrush>
					<lbStyle>BS_SOLID</lbStyle>
					<lbColor>RGB(31,26,23)</lbColor>
					<lbHatch>HS_VERTICAL</lbHatch>
					<rgbFillBKColor>RGB(31,26,23)</rgbFillBKColor>
				</MapSymbolBrush>
				<RotateAngle>0</RotateAngle>
				<BeTensile>FALSE</BeTensile>
			</PGraphUnit>
		</PointSymbol>
		<PointSymbol>
			<SymbolName>医院</SymbolName>
			<SymbolType/>
			<SymbolCode>10060</SymbolCode>
			<RotateAngle>0</RotateAngle>
			<AGraphUnit>
				<GraphUnitType>AGT_LINE</GraphUnitType>
				<GraphUnitCode>3000</GraphUnitCode>
				<PointList>
					<Point>
						<List.x>
							<Value>130</Value>
							<Type>TRUE</Type>
						</List.x>
						<List.y>
							<Value>40</Value>
							<Type>TRUE</Type>
						</List.y>
					</Point>
					<Point>
						<List.x>
							<Value>50</Value>
							<Type>TRUE</Type>
						</List.x>
						<List.y>
							<Value>130</Value>
							<Type>TRUE</Type>
						</List.y>
					</Point>
					<Point>
						<List.x>
							<Value>-50</Value>
							<Type>TRUE</Type>
						</List.x>
						<List.y>
							<Value>130</Value>
							<Type>TRUE</Type>
						</List.y>
					</Point>
					<Point>
						<List.x>
							<Value>-130</Value>
							<Type>TRUE</Type>
						</List.x>
						<List.y>
							<Value>40</Value>
							<Type>TRUE</Type>
						</List.y>
					</Point>
					<Point>
						<List.x>
							<Value>-130</Value>
							<Type>TRUE</Type>
						</List.x>
						<List.y>
							<Value>-40</Value>
							<Type>TRUE</Type>
						</List.y>
					</Point>
					<Point>
						<List.x>
							<Value>-50</Value>
							<Type>TRUE</Type>
						</List.x>
						<List.y>
							<Value>-130</Value>
							<Type>TRUE</Type>
						</List.y>
					</Point>
					<Point>
						<List.x>
							<Value>50</Value>
							<Type>TRUE</Type>
						</List.x>
						<List.y>
							<Value>-130</Value>
							<Type>TRUE</Type>
						</List.y>
					</Point>
					<Point>
						<List.x>
							<Value>130</Value>
							<Type>TRUE</Type>
						</List.x>
						<List.y>
							<Value>-40</Value>
							<Type>TRUE</Type>
						</List.y>
					</Point>
					<Point>
						<List.x>
							<Value>130</Value>
							<Type>TRUE</Type>
						</List.x>
						<List.y>
							<Value>40</Value>
							<Type>TRUE</Type>
						</List.y>
					</Point>
				</PointList>
				<MapSymbolPen>
					<dwPenStyle>PS_NULL</dwPenStyle>
					<dwPenWidth>1</dwPenWidth>
					<dwStyleCount>0</dwStyleCount>
					<lbColor>RGB(255,255,0)</lbColor>
					<lbHatch>HS_HORIZONTAL</lbHatch>
					<lbStyle>BS_SOLID</lbStyle>
				</MapSymbolPen>
				<MapSymbolBrush>
					<lbStyle>BS_SOLID</lbStyle>
					<lbColor>RGB(255,0,0)</lbColor>
					<lbHatch>HS_HORIZONTAL</lbHatch>
					<rgbFillBKColor>RGB(255,0,0)</rgbFillBKColor>
				</MapSymbolBrush>
				<BeTensile>FALSE</BeTensile>
			</AGraphUnit>
			<PGraphUnit>
				<GraphUnitType>PGT_RECTANGLE</GraphUnitType>
				<GraphUnitCode>1001</GraphUnitCode>
				<MapSymbolGeometryProp>
					<pntCentralPointX>
						<Value>0</Value>
						<Type>TRUE</Type>
					</pntCentralPointX>
					<pntCentralPointY>
						<Value>0</Value>
						<Type>TRUE</Type>
					</pntCentralPointY>
					<nLongRadius>30</nLongRadius>
					<nShortRadius>100</nShortRadius>
					<nSideNum>5</nSideNum>
					<nStartAngle>0</nStartAngle>
					<nEndAngle>0</nEndAngle>
				</MapSymbolGeometryProp>
				<MapSymbolPen>
					<dwPenStyle>PS_NULL</dwPenStyle>
					<dwPenWidth>10</dwPenWidth>
					<dwStyleCount>0</dwStyleCount>
					<lbColor>RGB(31,26,23)</lbColor>
					<lbHatch>HS_HORIZONTAL</lbHatch>
					<lbStyle>BS_SOLID</lbStyle>
				</MapSymbolPen>
				<MapSymbolBrush>
					<lbStyle>BS_SOLID</lbStyle>
					<lbColor>RGB(255,255,255)</lbColor>
					<lbHatch>HS_VERTICAL</lbHatch>
					<rgbFillBKColor>RGB(255,255,255)</rgbFillBKColor>
				</MapSymbolBrush>
				<RotateAngle>0</RotateAngle>
				<BeTensile>FALSE</BeTensile>
			</PGraphUnit>
			<PGraphUnit>
				<GraphUnitType>PGT_RECTANGLE</GraphUnitType>
				<GraphUnitCode>1002</GraphUnitCode>
				<MapSymbolGeometryProp>
					<pntCentralPointX>
						<Value>0</Value>
						<Type>TRUE</Type>
					</pntCentralPointX>
					<pntCentralPointY>
						<Value>0</Value>
						<Type>TRUE</Type>
					</pntCentralPointY>
					<nLongRadius>100</nLongRadius>
					<nShortRadius>30</nShortRadius>
					<nSideNum>5</nSideNum>
					<nStartAngle>0</nStartAngle>
					<nEndAngle>0</nEndAngle>
				</MapSymbolGeometryProp>
				<MapSymbolPen>
					<dwPenStyle>PS_NULL</dwPenStyle>
					<dwPenWidth>10</dwPenWidth>
					<dwStyleCount>0</dwStyleCount>
					<lbColor>RGB(31,26,23)</lbColor>
					<lbHatch>HS_HORIZONTAL</lbHatch>
					<lbStyle>BS_SOLID</lbStyle>
				</MapSymbolPen>
				<MapSymbolBrush>
					<lbStyle>BS_SOLID</lbStyle>
					<lbColor>RGB(255,255,255)</lbColor>
					<lbHatch>HS_VERTICAL</lbHatch>
					<rgbFillBKColor>RGB(255,255,255)</rgbFillBKColor>
				</MapSymbolBrush>
				<RotateAngle>0</RotateAngle>
				<BeTensile>FALSE</BeTensile>
			</PGraphUnit>
		</PointSymbol>
		<PointSymbol>
			<SymbolName>体育馆、科技馆、博物馆、展览馆</SymbolName>
			<SymbolType>POINT_NORMAL</SymbolType>
			<SymbolCode>10061</SymbolCode>
			<RotateAngle>0</RotateAngle>
			<AGraphUnit>
				<GraphUnitType>AGT_LINE</GraphUnitType>
				<GraphUnitCode>3000</GraphUnitCode>
				<PointList>
					<Point>
						<List.x>
							<Value>-250</Value>
							<Type>TRUE</Type>
						</List.x>
						<List.y>
							<Value>-100</Value>
							<Type>TRUE</Type>
						</List.y>
					</Point>
					<Point>
						<List.x>
							<Value>-250</Value>
							<Type>TRUE</Type>
						</List.x>
						<List.y>
							<Value>100</Value>
							<Type>TRUE</Type>
						</List.y>
					</Point>
					<Point>
						<List.x>
							<Value>-150</Value>
							<Type>TRUE</Type>
						</List.x>
						<List.y>
							<Value>100</Value>
							<Type>TRUE</Type>
						</List.y>
					</Point>
					<Point>
						<List.x>
							<Value>-150</Value>
							<Type>TRUE</Type>
						</List.x>
						<List.y>
							<Value>200</Value>
							<Type>TRUE</Type>
						</List.y>
					</Point>
					<Point>
						<List.x>
							<Value>150</Value>
							<Type>TRUE</Type>
						</List.x>
						<List.y>
							<Value>200</Value>
							<Type>TRUE</Type>
						</List.y>
					</Point>
					<Point>
						<List.x>
							<Value>150</Value>
							<Type>TRUE</Type>
						</List.x>
						<List.y>
							<Value>100</Value>
							<Type>TRUE</Type>
						</List.y>
					</Point>
					<Point>
						<List.x>
							<Value>350</Value>
							<Type>TRUE</Type>
						</List.x>
						<List.y>
							<Value>100</Value>
							<Type>TRUE</Type>
						</List.y>
					</Point>
					<Point>
						<List.x>
							<Value>350</Value>
							<Type>TRUE</Type>
						</List.x>
						<List.y>
							<Value>-100</Value>
							<Type>TRUE</Type>
						</List.y>
					</Point>
					<Point>
						<List.x>
							<Value>-250</Value>
							<Type>TRUE</Type>
						</List.x>
						<List.y>
							<Value>-100</Value>
							<Type>TRUE</Type>
						</List.y>
					</Point>
				</PointList>
				<MapSymbolPen>
					<dwPenStyle>PS_SOLID|PS_ENDCAP_ROUND|PS_JOIN_ROUND|PS_COSMETIC</dwPenStyle>
					<dwPenWidth>12</dwPenWidth>
					<dwStyleCount>0</dwStyleCount>
					<lbColor>RGB(76,76,76)</lbColor>
					<lbHatch>HS_HORIZONTAL</lbHatch>
					<lbStyle>BS_SOLID</lbStyle>
				</MapSymbolPen>
				<MapSymbolBrush>
					<lbStyle>BS_SOLID</lbStyle>
					<lbColor>RGB(172,191,191)</lbColor>
					<lbHatch>HS_HORIZONTAL</lbHatch>
					<rgbFillBKColor>RGB(172,191,191)</rgbFillBKColor>
				</MapSymbolBrush>
				<BeTensile>FALSE</BeTensile>
			</AGraphUnit>
			<AGraphUnit>
				<GraphUnitType>AGT_LINE</GraphUnitType>
				<GraphUnitCode>3001</GraphUnitCode>
				<PointList>
					<Point>
						<List.x>
							<Value>-200</Value>
							<Type>TRUE</Type>
						</List.x>
						<List.y>
							<Value>-50</Value>
							<Type>TRUE</Type>
						</List.y>
					</Point>
					<Point>
						<List.x>
							<Value>-200</Value>
							<Type>TRUE</Type>
						</List.x>
						<List.y>
							<Value>50</Value>
							<Type>TRUE</Type>
						</List.y>
					</Point>
					<Point>
						<List.x>
							<Value>-100</Value>
							<Type>TRUE</Type>
						</List.x>
						<List.y>
							<Value>50</Value>
							<Type>TRUE</Type>
						</List.y>
					</Point>
					<Point>
						<List.x>
							<Value>-100</Value>
							<Type>TRUE</Type>
						</List.x>
						<List.y>
							<Value>150</Value>
							<Type>TRUE</Type>
						</List.y>
					</Point>
					<Point>
						<List.x>
							<Value>100</Value>
							<Type>TRUE</Type>
						</List.x>
						<List.y>
							<Value>150</Value>
							<Type>TRUE</Type>
						</List.y>
					</Point>
					<Point>
						<List.x>
							<Value>100</Value>
							<Type>TRUE</Type>
						</List.x>
						<List.y>
							<Value>50</Value>
							<Type>TRUE</Type>
						</List.y>
					</Point>
					<Point>
						<List.x>
							<Value>300</Value>
							<Type>TRUE</Type>
						</List.x>
						<List.y>
							<Value>50</Value>
							<Type>TRUE</Type>
						</List.y>
					</Point>
					<Point>
						<List.x>
							<Value>300</Value>
							<Type>TRUE</Type>
						</List.x>
						<List.y>
							<Value>-50</Value>
							<Type>TRUE</Type>
						</List.y>
					</Point>
					<Point>
						<List.x>
							<Value>-200</Value>
							<Type>TRUE</Type>
						</List.x>
						<List.y>
							<Value>-50</Value>
							<Type>TRUE</Type>
						</List.y>
					</Point>
				</PointList>
				<MapSymbolPen>
					<dwPenStyle>PS_SOLID|PS_ENDCAP_ROUND|PS_JOIN_ROUND|PS_COSMETIC</dwPenStyle>
					<dwPenWidth>12</dwPenWidth>
					<dwStyleCount>0</dwStyleCount>
					<lbColor>RGB(76,76,76)</lbColor>
					<lbHatch>HS_HORIZONTAL</lbHatch>
					<lbStyle>BS_SOLID</lbStyle>
				</MapSymbolPen>
				<MapSymbolBrush>
					<lbStyle>BS_SOLID</lbStyle>
					<lbColor>RGB(172,191,191)</lbColor>
					<lbHatch>HS_HORIZONTAL</lbHatch>
					<rgbFillBKColor>RGB(172,191,191)</rgbFillBKColor>
				</MapSymbolBrush>
				<BeTensile>FALSE</BeTensile>
			</AGraphUnit>
		</PointSymbol>
		<PointSymbol>
			<SymbolName>露天舞台、观礼台（1比1万不表示）</SymbolName>
			<SymbolType/>
			<SymbolCode>10062</SymbolCode>
			<RotateAngle>0</RotateAngle>
			<PGraphUnit>
				<GraphUnitType>PGT_RECTANGLE</GraphUnitType>
				<GraphUnitCode>1000</GraphUnitCode>
				<MapSymbolGeometryProp>
					<pntCentralPointX>
						<Value>0</Value>
						<Type>TRUE</Type>
					</pntCentralPointX>
					<pntCentralPointY>
						<Value>0</Value>
						<Type>TRUE</Type>
					</pntCentralPointY>
					<nLongRadius>150</nLongRadius>
					<nShortRadius>100</nShortRadius>
					<nSideNum>5</nSideNum>
					<nStartAngle>0</nStartAngle>
					<nEndAngle>360</nEndAngle>
				</MapSymbolGeometryProp>
				<MapSymbolPen>
					<dwPenStyle>PS_SOLID|PS_ENDCAP_ROUND|PS_JOIN_ROUND|PS_COSMETIC</dwPenStyle>
					<dwPenWidth>12</dwPenWidth>
					<dwStyleCount>0</dwStyleCount>
					<lbColor>RGB(31,26,23)</lbColor>
					<lbHatch>HS_HORIZONTAL</lbHatch>
					<lbStyle>BS_SOLID</lbStyle>
				</MapSymbolPen>
				<MapSymbolBrush>
					<lbStyle>BS_SOLID</lbStyle>
					<lbColor>RGB(255,255,255)</lbColor>
					<lbHatch>HS_VERTICAL</lbHatch>
					<rgbFillBKColor>RGB(255,255,255)</rgbFillBKColor>
				</MapSymbolBrush>
				<RotateAngle>0</RotateAngle>
				<BeTensile>FALSE</BeTensile>
			</PGraphUnit>
		</PointSymbol>
		<PointSymbol>
			<SymbolName>电视发射塔</SymbolName>
			<SymbolType/>
			<SymbolCode>10063</SymbolCode>
			<RotateAngle>0</RotateAngle>
			<PGraphUnit>
				<GraphUnitType>PGT_TRIANGLE_ISOSCELES</GraphUnitType>
				<GraphUnitCode>1000</GraphUnitCode>
				<MapSymbolGeometryProp>
					<pntCentralPointX>
						<Value>0</Value>
						<Type>TRUE</Type>
					</pntCentralPointX>
					<pntCentralPointY>
						<Value>0</Value>
						<Type>TRUE</Type>
					</pntCentralPointY>
					<nLongRadius>240</nLongRadius>
					<nShortRadius>40</nShortRadius>
					<nSideNum>5</nSideNum>
					<nStartAngle>0</nStartAngle>
					<nEndAngle>360</nEndAngle>
				</MapSymbolGeometryProp>
				<MapSymbolPen>
					<dwPenStyle>PS_SOLID|PS_ENDCAP_ROUND|PS_JOIN_ROUND|PS_COSMETIC</dwPenStyle>
					<dwPenWidth>12</dwPenWidth>
					<dwStyleCount>0</dwStyleCount>
					<lbColor>RGB(31,26,23)</lbColor>
					<lbHatch>HS_HORIZONTAL</lbHatch>
					<lbStyle>BS_SOLID</lbStyle>
				</MapSymbolPen>
				<MapSymbolBrush>
					<lbStyle>BS_SOLID</lbStyle>
					<lbColor>RGB(31,26,23)</lbColor>
					<lbHatch>HS_VERTICAL</lbHatch>
					<rgbFillBKColor>RGB(31,26,23)</rgbFillBKColor>
				</MapSymbolBrush>
				<RotateAngle>0</RotateAngle>
				<BeTensile>FALSE</BeTensile>
			</PGraphUnit>
			<LGraphUnit>
				<GraphUnitType>LGT_LINE</GraphUnitType>
				<GraphUnitCode>2000</GraphUnitCode>
				<PointList>
					<Point>
						<List.x>
							<Value>-110</Value>
							<Type>TRUE</Type>
						</List.x>
						<List.y>
							<Value>0</Value>
							<Type>TRUE</Type>
						</List.y>
					</Point>
					<Point>
						<List.x>
							<Value>110</Value>
							<Type>TRUE</Type>
						</List.x>
						<List.y>
							<Value>0</Value>
							<Type>TRUE</Type>
						</List.y>
					</Point>
				</PointList>
				<MapSymbolPen>
					<dwPenStyle>PS_SOLID|PS_ENDCAP_ROUND|PS_JOIN_ROUND|PS_COSMETIC</dwPenStyle>
					<dwPenWidth>12</dwPenWidth>
					<dwStyleCount>0</dwStyleCount>
					<lbColor>RGB(31,26,23)</lbColor>
					<lbHatch>HS_HORIZONTAL</lbHatch>
					<lbStyle>BS_SOLID</lbStyle>
				</MapSymbolPen>
				<BeTensile>FALSE</BeTensile>
			</LGraphUnit>
			<PGraphUnit>
				<GraphUnitType>PGT_ARC</GraphUnitType>
				<GraphUnitCode>1001</GraphUnitCode>
				<MapSymbolGeometryProp>
					<pntCentralPointX>
						<Value>0</Value>
						<Type>TRUE</Type>
					</pntCentralPointX>
					<pntCentralPointY>
						<Value>240</Value>
						<Type>TRUE</Type>
					</pntCentralPointY>
					<nLongRadius>80</nLongRadius>
					<nShortRadius>80</nShortRadius>
					<nSideNum>5</nSideNum>
					<nStartAngle>0</nStartAngle>
					<nEndAngle>180</nEndAngle>
				</MapSymbolGeometryProp>
				<MapSymbolPen>
					<dwPenStyle>PS_SOLID|PS_ENDCAP_ROUND|PS_JOIN_ROUND|PS_COSMETIC</dwPenStyle>
					<dwPenWidth>12</dwPenWidth>
					<dwStyleCount>0</dwStyleCount>
					<lbColor>RGB(31,26,23)</lbColor>
					<lbHatch>HS_HORIZONTAL</lbHatch>
					<lbStyle>BS_SOLID</lbStyle>
				</MapSymbolPen>
				<MapSymbolBrush>
					<lbStyle>BS_NULL</lbStyle>
					<lbColor>RGB(236,233,216)</lbColor>
					<lbHatch>HS_HORIZONTAL</lbHatch>
					<rgbFillBKColor>RGB(236,233,216)</rgbFillBKColor>
				</MapSymbolBrush>
				<RotateAngle>0</RotateAngle>
				<BeTensile>FALSE</BeTensile>
			</PGraphUnit>
		</PointSymbol>
		<PointSymbol>
			<SymbolName>厕所</SymbolName>
			<SymbolType/>
			<SymbolCode>10064</SymbolCode>
			<RotateAngle>0</RotateAngle>
			<PGraphUnit>
				<GraphUnitType>PGT_RECTANGLE</GraphUnitType>
				<GraphUnitCode>1000</GraphUnitCode>
				<MapSymbolGeometryProp>
					<pntCentralPointX>
						<Value>0</Value>
						<Type>TRUE</Type>
					</pntCentralPointX>
					<pntCentralPointY>
						<Value>0</Value>
						<Type>TRUE</Type>
					</pntCentralPointY>
					<nLongRadius>100</nLongRadius>
					<nShortRadius>50</nShortRadius>
					<nSideNum>5</nSideNum>
					<nStartAngle>0</nStartAngle>
					<nEndAngle>360</nEndAngle>
				</MapSymbolGeometryProp>
				<MapSymbolPen>
					<dwPenStyle>PS_SOLID|PS_ENDCAP_ROUND|PS_JOIN_ROUND|PS_COSMETIC</dwPenStyle>
					<dwPenWidth>12</dwPenWidth>
					<dwStyleCount>0</dwStyleCount>
					<lbColor>RGB(31,26,23)</lbColor>
					<lbHatch>HS_HORIZONTAL</lbHatch>
					<lbStyle>BS_SOLID</lbStyle>
				</MapSymbolPen>
				<MapSymbolBrush>
					<lbStyle>BS_SOLID</lbStyle>
					<lbColor>RGB(31,26,23)</lbColor>
					<lbHatch>HS_VERTICAL</lbHatch>
					<rgbFillBKColor>RGB(31,26,23)</rgbFillBKColor>
				</MapSymbolBrush>
				<RotateAngle>0</RotateAngle>
				<BeTensile>FALSE</BeTensile>
			</PGraphUnit>
		</PointSymbol>
		<PointSymbol>
			<SymbolName>厕所</SymbolName>
			<SymbolType/>
			<SymbolCode>10065</SymbolCode>
			<RotateAngle>0</RotateAngle>
			<AGraphUnit>
				<GraphUnitType>AGT_LINE</GraphUnitType>
				<GraphUnitCode>3000</GraphUnitCode>
				<PointList>
					<Point>
						<List.x>
							<Value>-100</Value>
							<Type>TRUE</Type>
						</List.x>
						<List.y>
							<Value>0</Value>
							<Type>TRUE</Type>
						</List.y>
					</Point>
					<Point>
						<List.x>
							<Value>-100</Value>
							<Type>TRUE</Type>
						</List.x>
						<List.y>
							<Value>100</Value>
							<Type>TRUE</Type>
						</List.y>
					</Point>
					<Point>
						<List.x>
							<Value>100</Value>
							<Type>TRUE</Type>
						</List.x>
						<List.y>
							<Value>100</Value>
							<Type>TRUE</Type>
						</List.y>
					</Point>
					<Point>
						<List.x>
							<Value>100</Value>
							<Type>TRUE</Type>
						</List.x>
						<List.y>
							<Value>0</Value>
							<Type>TRUE</Type>
						</List.y>
					</Point>
					<Point>
						<List.x>
							<Value>50</Value>
							<Type>TRUE</Type>
						</List.x>
						<List.y>
							<Value>0</Value>
							<Type>TRUE</Type>
						</List.y>
					</Point>
					<Point>
						<List.x>
							<Value>50</Value>
							<Type>TRUE</Type>
						</List.x>
						<List.y>
							<Value>50</Value>
							<Type>TRUE</Type>
						</List.y>
					</Point>
					<Point>
						<List.x>
							<Value>-50</Value>
							<Type>TRUE</Type>
						</List.x>
						<List.y>
							<Value>50</Value>
							<Type>TRUE</Type>
						</List.y>
					</Point>
					<Point>
						<List.x>
							<Value>-50</Value>
							<Type>TRUE</Type>
						</List.x>
						<List.y>
							<Value>0</Value>
							<Type>TRUE</Type>
						</List.y>
					</Point>
					<Point>
						<List.x>
							<Value>-100</Value>
							<Type>TRUE</Type>
						</List.x>
						<List.y>
							<Value>0</Value>
							<Type>TRUE</Type>
						</List.y>
					</Point>
				</PointList>
				<MapSymbolPen>
					<dwPenStyle>PS_SOLID|PS_ENDCAP_ROUND|PS_JOIN_ROUND|PS_COSMETIC</dwPenStyle>
					<dwPenWidth>12</dwPenWidth>
					<dwStyleCount>0</dwStyleCount>
					<lbColor>RGB(31,26,23)</lbColor>
					<lbHatch>HS_HORIZONTAL</lbHatch>
					<lbStyle>BS_SOLID</lbStyle>
				</MapSymbolPen>
				<MapSymbolBrush>
					<lbStyle>BS_SOLID</lbStyle>
					<lbColor>RGB(31,26,23)</lbColor>
					<lbHatch>HS_HORIZONTAL</lbHatch>
					<rgbFillBKColor>RGB(31,26,23)</rgbFillBKColor>
				</MapSymbolBrush>
				<BeTensile>FALSE</BeTensile>
			</AGraphUnit>
		</PointSymbol>
		<PointSymbol>
			<SymbolName>坟地</SymbolName>
			<SymbolType/>
			<SymbolCode>10066</SymbolCode>
			<RotateAngle>0</RotateAngle>
			<LGraphUnit>
				<GraphUnitType>LGT_LINE</GraphUnitType>
				<GraphUnitCode>2000</GraphUnitCode>
				<PointList>
					<Point>
						<List.x>
							<Value>-65</Value>
							<Type>TRUE</Type>
						</List.x>
						<List.y>
							<Value>0</Value>
							<Type>TRUE</Type>
						</List.y>
					</Point>
					<Point>
						<List.x>
							<Value>65</Value>
							<Type>TRUE</Type>
						</List.x>
						<List.y>
							<Value>0</Value>
							<Type>TRUE</Type>
						</List.y>
					</Point>
				</PointList>
				<MapSymbolPen>
					<dwPenStyle>PS_SOLID|PS_ENDCAP_ROUND|PS_JOIN_ROUND|PS_COSMETIC</dwPenStyle>
					<dwPenWidth>12</dwPenWidth>
					<dwStyleCount>0</dwStyleCount>
					<lbColor>RGB(31,26,23)</lbColor>
					<lbHatch>HS_HORIZONTAL</lbHatch>
					<lbStyle>BS_SOLID</lbStyle>
				</MapSymbolPen>
				<BeTensile>FALSE</BeTensile>
			</LGraphUnit>
			<LGraphUnit>
				<GraphUnitType>LGT_LINE</GraphUnitType>
				<GraphUnitCode>2001</GraphUnitCode>
				<PointList>
					<Point>
						<List.x>
							<Value>0</Value>
							<Type>TRUE</Type>
						</List.x>
						<List.y>
							<Value>0</Value>
							<Type>TRUE</Type>
						</List.y>
					</Point>
					<Point>
						<List.x>
							<Value>0</Value>
							<Type>TRUE</Type>
						</List.x>
						<List.y>
							<Value>130</Value>
							<Type>TRUE</Type>
						</List.y>
					</Point>
				</PointList>
				<MapSymbolPen>
					<dwPenStyle>PS_SOLID|PS_ENDCAP_ROUND|PS_JOIN_ROUND|PS_COSMETIC</dwPenStyle>
					<dwPenWidth>12</dwPenWidth>
					<dwStyleCount>0</dwStyleCount>
					<lbColor>RGB(31,26,23)</lbColor>
					<lbHatch>HS_HORIZONTAL</lbHatch>
					<lbStyle>BS_SOLID</lbStyle>
				</MapSymbolPen>
				<BeTensile>FALSE</BeTensile>
			</LGraphUnit>
		</PointSymbol>
		<PointSymbol>
			<SymbolName>公墓</SymbolName>
			<SymbolType/>
			<SymbolCode>10067</SymbolCode>
			<RotateAngle>0</RotateAngle>
			<LGraphUnit>
				<GraphUnitType>LGT_LINE</GraphUnitType>
				<GraphUnitCode>2000</GraphUnitCode>
				<PointList>
					<Point>
						<List.x>
							<Value>-65</Value>
							<Type>TRUE</Type>
						</List.x>
						<List.y>
							<Value>0</Value>
							<Type>TRUE</Type>
						</List.y>
					</Point>
					<Point>
						<List.x>
							<Value>65</Value>
							<Type>TRUE</Type>
						</List.x>
						<List.y>
							<Value>0</Value>
							<Type>TRUE</Type>
						</List.y>
					</Point>
				</PointList>
				<MapSymbolPen>
					<dwPenStyle>PS_SOLID|PS_ENDCAP_ROUND|PS_JOIN_ROUND|PS_COSMETIC</dwPenStyle>
					<dwPenWidth>12</dwPenWidth>
					<dwStyleCount>0</dwStyleCount>
					<lbColor>RGB(31,26,23)</lbColor>
					<lbHatch>HS_HORIZONTAL</lbHatch>
					<lbStyle>BS_SOLID</lbStyle>
				</MapSymbolPen>
				<BeTensile>FALSE</BeTensile>
			</LGraphUnit>
			<LGraphUnit>
				<GraphUnitType>LGT_LINE</GraphUnitType>
				<GraphUnitCode>2001</GraphUnitCode>
				<PointList>
					<Point>
						<List.x>
							<Value>0</Value>
							<Type>TRUE</Type>
						</List.x>
						<List.y>
							<Value>0</Value>
							<Type>TRUE</Type>
						</List.y>
					</Point>
					<Point>
						<List.x>
							<Value>0</Value>
							<Type>TRUE</Type>
						</List.x>
						<List.y>
							<Value>130</Value>
							<Type>TRUE</Type>
						</List.y>
					</Point>
				</PointList>
				<MapSymbolPen>
					<dwPenStyle>PS_SOLID|PS_ENDCAP_ROUND|PS_JOIN_ROUND|PS_COSMETIC</dwPenStyle>
					<dwPenWidth>12</dwPenWidth>
					<dwStyleCount>0</dwStyleCount>
					<lbColor>RGB(31,26,23)</lbColor>
					<lbHatch>HS_HORIZONTAL</lbHatch>
					<lbStyle>BS_SOLID</lbStyle>
				</MapSymbolPen>
				<BeTensile>FALSE</BeTensile>
			</LGraphUnit>
			<LGraphUnit>
				<GraphUnitType>LGT_LINE</GraphUnitType>
				<GraphUnitCode>2002</GraphUnitCode>
				<PointList>
					<Point>
						<List.x>
							<Value>-65</Value>
							<Type>TRUE</Type>
						</List.x>
						<List.y>
							<Value>130</Value>
							<Type>TRUE</Type>
						</List.y>
					</Point>
					<Point>
						<List.x>
							<Value>0</Value>
							<Type>TRUE</Type>
						</List.x>
						<List.y>
							<Value>200</Value>
							<Type>TRUE</Type>
						</List.y>
					</Point>
					<Point>
						<List.x>
							<Value>65</Value>
							<Type>TRUE</Type>
						</List.x>
						<List.y>
							<Value>130</Value>
							<Type>TRUE</Type>
						</List.y>
					</Point>
				</PointList>
				<MapSymbolPen>
					<dwPenStyle>PS_SOLID|PS_ENDCAP_ROUND|PS_JOIN_ROUND|PS_COSMETIC</dwPenStyle>
					<dwPenWidth>12</dwPenWidth>
					<dwStyleCount>0</dwStyleCount>
					<lbColor>RGB(31,26,23)</lbColor>
					<lbHatch>HS_HORIZONTAL</lbHatch>
					<lbStyle>BS_SOLID</lbStyle>
				</MapSymbolPen>
				<BeTensile>FALSE</BeTensile>
			</LGraphUnit>
		</PointSymbol>
		<PointSymbol>
			<SymbolName>古迹、遗址</SymbolName>
			<SymbolType/>
			<SymbolCode>10068</SymbolCode>
			<RotateAngle>0</RotateAngle>
			<PGraphUnit>
				<GraphUnitType>PGT_ELLIPSE</GraphUnitType>
				<GraphUnitCode>1000</GraphUnitCode>
				<MapSymbolGeometryProp>
					<pntCentralPointX>
						<Value>0</Value>
						<Type>TRUE</Type>
					</pntCentralPointX>
					<pntCentralPointY>
						<Value>0</Value>
						<Type>TRUE</Type>
					</pntCentralPointY>
					<nLongRadius>65</nLongRadius>
					<nShortRadius>65</nShortRadius>
					<nSideNum>5</nSideNum>
					<nStartAngle>0</nStartAngle>
					<nEndAngle>360</nEndAngle>
				</MapSymbolGeometryProp>
				<MapSymbolPen>
					<dwPenStyle>PS_SOLID|PS_ENDCAP_ROUND|PS_JOIN_ROUND|PS_COSMETIC</dwPenStyle>
					<dwPenWidth>12</dwPenWidth>
					<dwStyleCount>0</dwStyleCount>
					<lbColor>RGB(31,26,23)</lbColor>
					<lbHatch>HS_HORIZONTAL</lbHatch>
					<lbStyle>BS_SOLID</lbStyle>
				</MapSymbolPen>
				<MapSymbolBrush>
					<lbStyle>BS_SOLID</lbStyle>
					<lbColor>RGB(255,255,255)</lbColor>
					<lbHatch>HS_VERTICAL</lbHatch>
					<rgbFillBKColor>RGB(255,255,255)</rgbFillBKColor>
				</MapSymbolBrush>
				<RotateAngle>0</RotateAngle>
				<BeTensile>FALSE</BeTensile>
			</PGraphUnit>
			<LGraphUnit>
				<GraphUnitType>LGT_LINE</GraphUnitType>
				<GraphUnitCode>2000</GraphUnitCode>
				<PointList>
					<Point>
						<List.x>
							<Value>0</Value>
							<Type>TRUE</Type>
						</List.x>
						<List.y>
							<Value>65</Value>
							<Type>TRUE</Type>
						</List.y>
					</Point>
					<Point>
						<List.x>
							<Value>0</Value>
							<Type>TRUE</Type>
						</List.x>
						<List.y>
							<Value>195</Value>
							<Type>TRUE</Type>
						</List.y>
					</Point>
				</PointList>
				<MapSymbolPen>
					<dwPenStyle>PS_SOLID|PS_ENDCAP_ROUND|PS_JOIN_ROUND|PS_COSMETIC</dwPenStyle>
					<dwPenWidth>12</dwPenWidth>
					<dwStyleCount>0</dwStyleCount>
					<lbColor>RGB(31,26,23)</lbColor>
					<lbHatch>HS_HORIZONTAL</lbHatch>
					<lbStyle>BS_SOLID</lbStyle>
				</MapSymbolPen>
				<BeTensile>FALSE</BeTensile>
			</LGraphUnit>
			<LGraphUnit>
				<GraphUnitType>LGT_LINE</GraphUnitType>
				<GraphUnitCode>2001</GraphUnitCode>
				<PointList>
					<Point>
						<List.x>
							<Value>-65</Value>
							<Type>TRUE</Type>
						</List.x>
						<List.y>
							<Value>130</Value>
							<Type>TRUE</Type>
						</List.y>
					</Point>
					<Point>
						<List.x>
							<Value>65</Value>
							<Type>TRUE</Type>
						</List.x>
						<List.y>
							<Value>130</Value>
							<Type>TRUE</Type>
						</List.y>
					</Point>
				</PointList>
				<MapSymbolPen>
					<dwPenStyle>PS_SOLID|PS_ENDCAP_ROUND|PS_JOIN_ROUND|PS_COSMETIC</dwPenStyle>
					<dwPenWidth>12</dwPenWidth>
					<dwStyleCount>0</dwStyleCount>
					<lbColor>RGB(31,26,23)</lbColor>
					<lbHatch>HS_HORIZONTAL</lbHatch>
					<lbStyle>BS_SOLID</lbStyle>
				</MapSymbolPen>
				<BeTensile>FALSE</BeTensile>
			</LGraphUnit>
		</PointSymbol>
		<PointSymbol>
			<SymbolName>旧碉堡、旧地堡</SymbolName>
			<SymbolType/>
			<SymbolCode>10069</SymbolCode>
			<RotateAngle>0</RotateAngle>
			<AGraphUnit>
				<GraphUnitType>AGT_LINE</GraphUnitType>
				<GraphUnitCode>3000</GraphUnitCode>
				<PointList>
					<Point>
						<List.x>
							<Value>-81</Value>
							<Type>TRUE</Type>
						</List.x>
						<List.y>
							<Value>160</Value>
							<Type>TRUE</Type>
						</List.y>
					</Point>
					<Point>
						<List.x>
							<Value>-81</Value>
							<Type>TRUE</Type>
						</List.x>
						<List.y>
							<Value>0</Value>
							<Type>TRUE</Type>
						</List.y>
					</Point>
					<Point>
						<List.x>
							<Value>81</Value>
							<Type>TRUE</Type>
						</List.x>
						<List.y>
							<Value>0</Value>
							<Type>TRUE</Type>
						</List.y>
					</Point>
					<Point>
						<List.x>
							<Value>81</Value>
							<Type>TRUE</Type>
						</List.x>
						<List.y>
							<Value>160</Value>
							<Type>TRUE</Type>
						</List.y>
					</Point>
					<Point>
						<List.x>
							<Value>-80</Value>
							<Type>TRUE</Type>
						</List.x>
						<List.y>
							<Value>161</Value>
							<Type>TRUE</Type>
						</List.y>
					</Point>
					<Point>
						<List.x>
							<Value>-81</Value>
							<Type>TRUE</Type>
						</List.x>
						<List.y>
							<Value>160</Value>
							<Type>TRUE</Type>
						</List.y>
					</Point>
				</PointList>
				<MapSymbolPen>
					<dwPenStyle>PS_SOLID|PS_ENDCAP_ROUND|PS_JOIN_ROUND|PS_COSMETIC</dwPenStyle>
					<dwPenWidth>10</dwPenWidth>
					<dwStyleCount>0</dwStyleCount>
					<lbColor>RGB(255,255,255)</lbColor>
					<lbHatch>HS_HORIZONTAL</lbHatch>
					<lbStyle>BS_SOLID</lbStyle>
				</MapSymbolPen>
				<MapSymbolBrush>
					<lbStyle>BS_SOLID</lbStyle>
					<lbColor>RGB(255,255,255)</lbColor>
					<lbHatch>HS_HORIZONTAL</lbHatch>
					<rgbFillBKColor>RGB(255,255,255)</rgbFillBKColor>
				</MapSymbolBrush>
				<BeTensile>FALSE</BeTensile>
			</AGraphUnit>
			<LGraphUnit>
				<GraphUnitType>LGT_LINE</GraphUnitType>
				<GraphUnitCode>2000</GraphUnitCode>
				<PointList>
					<Point>
						<List.x>
							<Value>-120</Value>
							<Type>TRUE</Type>
						</List.x>
						<List.y>
							<Value>0</Value>
							<Type>TRUE</Type>
						</List.y>
					</Point>
					<Point>
						<List.x>
							<Value>120</Value>
							<Type>TRUE</Type>
						</List.x>
						<List.y>
							<Value>0</Value>
							<Type>TRUE</Type>
						</List.y>
					</Point>
				</PointList>
				<MapSymbolPen>
					<dwPenStyle>PS_SOLID|PS_ENDCAP_ROUND|PS_JOIN_ROUND|PS_COSMETIC</dwPenStyle>
					<dwPenWidth>12</dwPenWidth>
					<dwStyleCount>0</dwStyleCount>
					<lbColor>RGB(31,26,23)</lbColor>
					<lbHatch>HS_HORIZONTAL</lbHatch>
					<lbStyle>BS_SOLID</lbStyle>
				</MapSymbolPen>
				<BeTensile>FALSE</BeTensile>
			</LGraphUnit>
			<LGraphUnit>
				<GraphUnitType>LGT_LINE</GraphUnitType>
				<GraphUnitCode>2001</GraphUnitCode>
				<PointList>
					<Point>
						<List.x>
							<Value>-80</Value>
							<Type>TRUE</Type>
						</List.x>
						<List.y>
							<Value>0</Value>
							<Type>TRUE</Type>
						</List.y>
					</Point>
					<Point>
						<List.x>
							<Value>-80</Value>
							<Type>TRUE</Type>
						</List.x>
						<List.y>
							<Value>210</Value>
							<Type>TRUE</Type>
						</List.y>
					</Point>
				</PointList>
				<MapSymbolPen>
					<dwPenStyle>PS_SOLID|PS_ENDCAP_ROUND|PS_JOIN_ROUND|PS_COSMETIC</dwPenStyle>
					<dwPenWidth>12</dwPenWidth>
					<dwStyleCount>0</dwStyleCount>
					<lbColor>RGB(31,26,23)</lbColor>
					<lbHatch>HS_HORIZONTAL</lbHatch>
					<lbStyle>BS_SOLID</lbStyle>
				</MapSymbolPen>
				<BeTensile>FALSE</BeTensile>
			</LGraphUnit>
			<LGraphUnit>
				<GraphUnitType>LGT_LINE</GraphUnitType>
				<GraphUnitCode>2002</GraphUnitCode>
				<PointList>
					<Point>
						<List.x>
							<Value>80</Value>
							<Type>TRUE</Type>
						</List.x>
						<List.y>
							<Value>0</Value>
							<Type>TRUE</Type>
						</List.y>
					</Point>
					<Point>
						<List.x>
							<Value>80</Value>
							<Type>TRUE</Type>
						</List.x>
						<List.y>
							<Value>210</Value>
							<Type>TRUE</Type>
						</List.y>
					</Point>
				</PointList>
				<MapSymbolPen>
					<dwPenStyle>PS_SOLID|PS_ENDCAP_ROUND|PS_JOIN_ROUND|PS_COSMETIC</dwPenStyle>
					<dwPenWidth>12</dwPenWidth>
					<dwStyleCount>0</dwStyleCount>
					<lbColor>RGB(31,26,23)</lbColor>
					<lbHatch>HS_HORIZONTAL</lbHatch>
					<lbStyle>BS_SOLID</lbStyle>
				</MapSymbolPen>
				<BeTensile>FALSE</BeTensile>
			</LGraphUnit>
			<LGraphUnit>
				<GraphUnitType>LGT_LINE</GraphUnitType>
				<GraphUnitCode>2003</GraphUnitCode>
				<PointList>
					<Point>
						<List.x>
							<Value>-80</Value>
							<Type>TRUE</Type>
						</List.x>
						<List.y>
							<Value>160</Value>
							<Type>TRUE</Type>
						</List.y>
					</Point>
					<Point>
						<List.x>
							<Value>80</Value>
							<Type>TRUE</Type>
						</List.x>
						<List.y>
							<Value>160</Value>
							<Type>TRUE</Type>
						</List.y>
					</Point>
				</PointList>
				<MapSymbolPen>
					<dwPenStyle>PS_SOLID|PS_ENDCAP_ROUND|PS_JOIN_ROUND|PS_COSMETIC</dwPenStyle>
					<dwPenWidth>12</dwPenWidth>
					<dwStyleCount>0</dwStyleCount>
					<lbColor>RGB(31,26,23)</lbColor>
					<lbHatch>HS_HORIZONTAL</lbHatch>
					<lbStyle>BS_SOLID</lbStyle>
				</MapSymbolPen>
				<BeTensile>FALSE</BeTensile>
			</LGraphUnit>
			<LGraphUnit>
				<GraphUnitType>LGT_LINE</GraphUnitType>
				<GraphUnitCode>2004</GraphUnitCode>
				<PointList>
					<Point>
						<List.x>
							<Value>0</Value>
							<Type>TRUE</Type>
						</List.x>
						<List.y>
							<Value>160</Value>
							<Type>TRUE</Type>
						</List.y>
					</Point>
					<Point>
						<List.x>
							<Value>0</Value>
							<Type>TRUE</Type>
						</List.x>
						<List.y>
							<Value>210</Value>
							<Type>TRUE</Type>
						</List.y>
					</Point>
				</PointList>
				<MapSymbolPen>
					<dwPenStyle>PS_SOLID|PS_ENDCAP_ROUND|PS_JOIN_ROUND|PS_COSMETIC</dwPenStyle>
					<dwPenWidth>12</dwPenWidth>
					<dwStyleCount>0</dwStyleCount>
					<lbColor>RGB(31,26,23)</lbColor>
					<lbHatch>HS_HORIZONTAL</lbHatch>
					<lbStyle>BS_SOLID</lbStyle>
				</MapSymbolPen>
				<BeTensile>FALSE</BeTensile>
			</LGraphUnit>
		</PointSymbol>
		<PointSymbol>
			<SymbolName>彩门、牌坊、牌楼</SymbolName>
			<SymbolType/>
			<SymbolCode>10070</SymbolCode>
			<RotateAngle>0</RotateAngle>
			<AGraphUnit>
				<GraphUnitType>AGT_LINE</GraphUnitType>
				<GraphUnitCode>3000</GraphUnitCode>
				<PointList>
					<Point>
						<List.x>
							<Value>-74</Value>
							<Type>TRUE</Type>
						</List.x>
						<List.y>
							<Value>198</Value>
							<Type>TRUE</Type>
						</List.y>
					</Point>
					<Point>
						<List.x>
							<Value>-74</Value>
							<Type>TRUE</Type>
						</List.x>
						<List.y>
							<Value>99</Value>
							<Type>TRUE</Type>
						</List.y>
					</Point>
					<Point>
						<List.x>
							<Value>77</Value>
							<Type>TRUE</Type>
						</List.x>
						<List.y>
							<Value>99</Value>
							<Type>TRUE</Type>
						</List.y>
					</Point>
					<Point>
						<List.x>
							<Value>77</Value>
							<Type>TRUE</Type>
						</List.x>
						<List.y>
							<Value>197</Value>
							<Type>TRUE</Type>
						</List.y>
					</Point>
					<Point>
						<List.x>
							<Value>-74</Value>
							<Type>TRUE</Type>
						</List.x>
						<List.y>
							<Value>198</Value>
							<Type>TRUE</Type>
						</List.y>
					</Point>
				</PointList>
				<MapSymbolPen>
					<dwPenStyle>PS_SOLID|PS_ENDCAP_ROUND|PS_JOIN_ROUND|PS_COSMETIC</dwPenStyle>
					<dwPenWidth>10</dwPenWidth>
					<dwStyleCount>0</dwStyleCount>
					<lbColor>RGB(255,255,255)</lbColor>
					<lbHatch>HS_HORIZONTAL</lbHatch>
					<lbStyle>BS_SOLID</lbStyle>
				</MapSymbolPen>
				<MapSymbolBrush>
					<lbStyle>BS_SOLID</lbStyle>
					<lbColor>RGB(255,255,255)</lbColor>
					<lbHatch>HS_HORIZONTAL</lbHatch>
					<rgbFillBKColor>RGB(255,255,255)</rgbFillBKColor>
				</MapSymbolBrush>
				<BeTensile>FALSE</BeTensile>
			</AGraphUnit>
			<LGraphUnit>
				<GraphUnitType>LGT_LINE</GraphUnitType>
				<GraphUnitCode>2000</GraphUnitCode>
				<PointList>
					<Point>
						<List.x>
							<Value>-75</Value>
							<Type>TRUE</Type>
						</List.x>
						<List.y>
							<Value>0</Value>
							<Type>TRUE</Type>
						</List.y>
					</Point>
					<Point>
						<List.x>
							<Value>-75</Value>
							<Type>TRUE</Type>
						</List.x>
						<List.y>
							<Value>200</Value>
							<Type>TRUE</Type>
						</List.y>
					</Point>
				</PointList>
				<MapSymbolPen>
					<dwPenStyle>PS_SOLID|PS_ENDCAP_ROUND|PS_JOIN_ROUND|PS_COSMETIC</dwPenStyle>
					<dwPenWidth>12</dwPenWidth>
					<dwStyleCount>0</dwStyleCount>
					<lbColor>RGB(31,26,23)</lbColor>
					<lbHatch>HS_HORIZONTAL</lbHatch>
					<lbStyle>BS_SOLID</lbStyle>
				</MapSymbolPen>
				<BeTensile>FALSE</BeTensile>
			</LGraphUnit>
			<LGraphUnit>
				<GraphUnitType>LGT_LINE</GraphUnitType>
				<GraphUnitCode>2001</GraphUnitCode>
				<PointList>
					<Point>
						<List.x>
							<Value>75</Value>
							<Type>TRUE</Type>
						</List.x>
						<List.y>
							<Value>0</Value>
							<Type>TRUE</Type>
						</List.y>
					</Point>
					<Point>
						<List.x>
							<Value>75</Value>
							<Type>TRUE</Type>
						</List.x>
						<List.y>
							<Value>200</Value>
							<Type>TRUE</Type>
						</List.y>
					</Point>
				</PointList>
				<MapSymbolPen>
					<dwPenStyle>PS_SOLID|PS_ENDCAP_ROUND|PS_JOIN_ROUND|PS_COSMETIC</dwPenStyle>
					<dwPenWidth>12</dwPenWidth>
					<dwStyleCount>0</dwStyleCount>
					<lbColor>RGB(31,26,23)</lbColor>
					<lbHatch>HS_HORIZONTAL</lbHatch>
					<lbStyle>BS_SOLID</lbStyle>
				</MapSymbolPen>
				<BeTensile>FALSE</BeTensile>
			</LGraphUnit>
			<LGraphUnit>
				<GraphUnitType>LGT_LINE</GraphUnitType>
				<GraphUnitCode>2002</GraphUnitCode>
				<PointList>
					<Point>
						<List.x>
							<Value>-75</Value>
							<Type>TRUE</Type>
						</List.x>
						<List.y>
							<Value>100</Value>
							<Type>TRUE</Type>
						</List.y>
					</Point>
					<Point>
						<List.x>
							<Value>75</Value>
							<Type>TRUE</Type>
						</List.x>
						<List.y>
							<Value>100</Value>
							<Type>TRUE</Type>
						</List.y>
					</Point>
				</PointList>
				<MapSymbolPen>
					<dwPenStyle>PS_SOLID|PS_ENDCAP_ROUND|PS_JOIN_ROUND|PS_COSMETIC</dwPenStyle>
					<dwPenWidth>12</dwPenWidth>
					<dwStyleCount>0</dwStyleCount>
					<lbColor>RGB(31,26,23)</lbColor>
					<lbHatch>HS_HORIZONTAL</lbHatch>
					<lbStyle>BS_SOLID</lbStyle>
				</MapSymbolPen>
				<BeTensile>FALSE</BeTensile>
			</LGraphUnit>
			<LGraphUnit>
				<GraphUnitType>LGT_LINE</GraphUnitType>
				<GraphUnitCode>2003</GraphUnitCode>
				<PointList>
					<Point>
						<List.x>
							<Value>-115</Value>
							<Type>TRUE</Type>
						</List.x>
						<List.y>
							<Value>200</Value>
							<Type>TRUE</Type>
						</List.y>
					</Point>
					<Point>
						<List.x>
							<Value>115</Value>
							<Type>TRUE</Type>
						</List.x>
						<List.y>
							<Value>200</Value>
							<Type>TRUE</Type>
						</List.y>
					</Point>
				</PointList>
				<MapSymbolPen>
					<dwPenStyle>PS_SOLID|PS_ENDCAP_ROUND|PS_JOIN_ROUND|PS_COSMETIC</dwPenStyle>
					<dwPenWidth>12</dwPenWidth>
					<dwStyleCount>0</dwStyleCount>
					<lbColor>RGB(31,26,23)</lbColor>
					<lbHatch>HS_HORIZONTAL</lbHatch>
					<lbStyle>BS_SOLID</lbStyle>
				</MapSymbolPen>
				<BeTensile>FALSE</BeTensile>
			</LGraphUnit>
		</PointSymbol>
		<PointSymbol>
			<SymbolName>亭</SymbolName>
			<SymbolType/>
			<SymbolCode>10071</SymbolCode>
			<RotateAngle>0</RotateAngle>
			<LGraphUnit>
				<GraphUnitType>LGT_LINE</GraphUnitType>
				<GraphUnitCode>2000</GraphUnitCode>
				<PointList>
					<Point>
						<List.x>
							<Value>-50</Value>
							<Type>TRUE</Type>
						</List.x>
						<List.y>
							<Value>0</Value>
							<Type>TRUE</Type>
						</List.y>
					</Point>
					<Point>
						<List.x>
							<Value>-50</Value>
							<Type>TRUE</Type>
						</List.x>
						<List.y>
							<Value>100</Value>
							<Type>TRUE</Type>
						</List.y>
					</Point>
				</PointList>
				<MapSymbolPen>
					<dwPenStyle>PS_SOLID|PS_ENDCAP_ROUND|PS_JOIN_ROUND|PS_COSMETIC</dwPenStyle>
					<dwPenWidth>10</dwPenWidth>
					<dwStyleCount>0</dwStyleCount>
					<lbColor>RGB(31,26,23)</lbColor>
					<lbHatch>HS_HORIZONTAL</lbHatch>
					<lbStyle>BS_SOLID</lbStyle>
				</MapSymbolPen>
				<BeTensile>FALSE</BeTensile>
			</LGraphUnit>
			<LGraphUnit>
				<GraphUnitType>LGT_LINE</GraphUnitType>
				<GraphUnitCode>2001</GraphUnitCode>
				<PointList>
					<Point>
						<List.x>
							<Value>50</Value>
							<Type>TRUE</Type>
						</List.x>
						<List.y>
							<Value>0</Value>
							<Type>TRUE</Type>
						</List.y>
					</Point>
					<Point>
						<List.x>
							<Value>50</Value>
							<Type>TRUE</Type>
						</List.x>
						<List.y>
							<Value>100</Value>
							<Type>TRUE</Type>
						</List.y>
					</Point>
				</PointList>
				<MapSymbolPen>
					<dwPenStyle>PS_SOLID|PS_ENDCAP_ROUND|PS_JOIN_ROUND|PS_COSMETIC</dwPenStyle>
					<dwPenWidth>10</dwPenWidth>
					<dwStyleCount>0</dwStyleCount>
					<lbColor>RGB(31,26,23)</lbColor>
					<lbHatch>HS_HORIZONTAL</lbHatch>
					<lbStyle>BS_SOLID</lbStyle>
				</MapSymbolPen>
				<BeTensile>FALSE</BeTensile>
			</LGraphUnit>
			<PGraphUnit>
				<GraphUnitType>PGT_TRIANGLE_ISOSCELES</GraphUnitType>
				<GraphUnitCode>1000</GraphUnitCode>
				<MapSymbolGeometryProp>
					<pntCentralPointX>
						<Value>0</Value>
						<Type>TRUE</Type>
					</pntCentralPointX>
					<pntCentralPointY>
						<Value>100</Value>
						<Type>TRUE</Type>
					</pntCentralPointY>
					<nLongRadius>90</nLongRadius>
					<nShortRadius>95</nShortRadius>
					<nSideNum>5</nSideNum>
					<nStartAngle>0</nStartAngle>
					<nEndAngle>360</nEndAngle>
				</MapSymbolGeometryProp>
				<MapSymbolPen>
					<dwPenStyle>PS_SOLID|PS_ENDCAP_ROUND|PS_JOIN_ROUND|PS_COSMETIC</dwPenStyle>
					<dwPenWidth>10</dwPenWidth>
					<dwStyleCount>0</dwStyleCount>
					<lbColor>RGB(31,26,23)</lbColor>
					<lbHatch>HS_HORIZONTAL</lbHatch>
					<lbStyle>BS_SOLID</lbStyle>
				</MapSymbolPen>
				<MapSymbolBrush>
					<lbStyle>BS_SOLID</lbStyle>
					<lbColor>RGB(31,26,23)</lbColor>
					<lbHatch>HS_VERTICAL</lbHatch>
					<rgbFillBKColor>RGB(31,26,23)</rgbFillBKColor>
				</MapSymbolBrush>
				<RotateAngle>0</RotateAngle>
				<BeTensile>FALSE</BeTensile>
			</PGraphUnit>
		</PointSymbol>
		<PointSymbol>
			<SymbolName>塑像</SymbolName>
			<SymbolType/>
			<SymbolCode>10072</SymbolCode>
			<RotateAngle>0</RotateAngle>
			<PGraphUnit>
				<GraphUnitType>PGT_RECTANGLE</GraphUnitType>
				<GraphUnitCode>1000</GraphUnitCode>
				<MapSymbolGeometryProp>
					<pntCentralPointX>
						<Value>0</Value>
						<Type>TRUE</Type>
					</pntCentralPointX>
					<pntCentralPointY>
						<Value>25</Value>
						<Type>TRUE</Type>
					</pntCentralPointY>
					<nLongRadius>90</nLongRadius>
					<nShortRadius>25</nShortRadius>
					<nSideNum>5</nSideNum>
					<nStartAngle>0</nStartAngle>
					<nEndAngle>360</nEndAngle>
				</MapSymbolGeometryProp>
				<MapSymbolPen>
					<dwPenStyle>PS_SOLID|PS_ENDCAP_ROUND|PS_JOIN_ROUND|PS_COSMETIC</dwPenStyle>
					<dwPenWidth>12</dwPenWidth>
					<dwStyleCount>0</dwStyleCount>
					<lbColor>RGB(31,26,23)</lbColor>
					<lbHatch>HS_HORIZONTAL</lbHatch>
					<lbStyle>BS_SOLID</lbStyle>
				</MapSymbolPen>
				<MapSymbolBrush>
					<lbStyle>BS_SOLID</lbStyle>
					<lbColor>RGB(31,26,23)</lbColor>
					<lbHatch>HS_VERTICAL</lbHatch>
					<rgbFillBKColor>RGB(31,26,23)</rgbFillBKColor>
				</MapSymbolBrush>
				<RotateAngle>0</RotateAngle>
				<BeTensile>FALSE</BeTensile>
			</PGraphUnit>
			<LGraphUnit>
				<GraphUnitType>LGT_LINE</GraphUnitType>
				<GraphUnitCode>2000</GraphUnitCode>
				<PointList>
					<Point>
						<List.x>
							<Value>-130</Value>
							<Type>TRUE</Type>
						</List.x>
						<List.y>
							<Value>0</Value>
							<Type>TRUE</Type>
						</List.y>
					</Point>
					<Point>
						<List.x>
							<Value>130</Value>
							<Type>TRUE</Type>
						</List.x>
						<List.y>
							<Value>0</Value>
							<Type>TRUE</Type>
						</List.y>
					</Point>
				</PointList>
				<MapSymbolPen>
					<dwPenStyle>PS_SOLID|PS_ENDCAP_ROUND|PS_JOIN_ROUND|PS_COSMETIC</dwPenStyle>
					<dwPenWidth>12</dwPenWidth>
					<dwStyleCount>0</dwStyleCount>
					<lbColor>RGB(31,26,23)</lbColor>
					<lbHatch>HS_HORIZONTAL</lbHatch>
					<lbStyle>BS_SOLID</lbStyle>
				</MapSymbolPen>
				<BeTensile>FALSE</BeTensile>
			</LGraphUnit>
			<PGraphUnit>
				<GraphUnitType>PGT_TRIANGLE_ISOSCELES</GraphUnitType>
				<GraphUnitCode>1001</GraphUnitCode>
				<MapSymbolGeometryProp>
					<pntCentralPointX>
						<Value>0</Value>
						<Type>TRUE</Type>
					</pntCentralPointX>
					<pntCentralPointY>
						<Value>50</Value>
						<Type>TRUE</Type>
					</pntCentralPointY>
					<nLongRadius>120</nLongRadius>
					<nShortRadius>45</nShortRadius>
					<nSideNum>5</nSideNum>
					<nStartAngle>0</nStartAngle>
					<nEndAngle>360</nEndAngle>
				</MapSymbolGeometryProp>
				<MapSymbolPen>
					<dwPenStyle>PS_SOLID|PS_ENDCAP_ROUND|PS_JOIN_ROUND|PS_COSMETIC</dwPenStyle>
					<dwPenWidth>12</dwPenWidth>
					<dwStyleCount>0</dwStyleCount>
					<lbColor>RGB(31,26,23)</lbColor>
					<lbHatch>HS_HORIZONTAL</lbHatch>
					<lbStyle>BS_SOLID</lbStyle>
				</MapSymbolPen>
				<MapSymbolBrush>
					<lbStyle>BS_SOLID</lbStyle>
					<lbColor>RGB(255,255,255)</lbColor>
					<lbHatch>HS_VERTICAL</lbHatch>
					<rgbFillBKColor>RGB(255,255,255)</rgbFillBKColor>
				</MapSymbolBrush>
				<RotateAngle>0</RotateAngle>
				<BeTensile>FALSE</BeTensile>
			</PGraphUnit>
			<PGraphUnit>
				<GraphUnitType>PGT_ELLIPSE</GraphUnitType>
				<GraphUnitCode>1002</GraphUnitCode>
				<MapSymbolGeometryProp>
					<pntCentralPointX>
						<Value>0</Value>
						<Type>TRUE</Type>
					</pntCentralPointX>
					<pntCentralPointY>
						<Value>170</Value>
						<Type>TRUE</Type>
					</pntCentralPointY>
					<nLongRadius>50</nLongRadius>
					<nShortRadius>50</nShortRadius>
					<nSideNum>5</nSideNum>
					<nStartAngle>0</nStartAngle>
					<nEndAngle>360</nEndAngle>
				</MapSymbolGeometryProp>
				<MapSymbolPen>
					<dwPenStyle>PS_SOLID|PS_ENDCAP_ROUND|PS_JOIN_ROUND|PS_COSMETIC</dwPenStyle>
					<dwPenWidth>12</dwPenWidth>
					<dwStyleCount>0</dwStyleCount>
					<lbColor>RGB(31,26,23)</lbColor>
					<lbHatch>HS_HORIZONTAL</lbHatch>
					<lbStyle>BS_SOLID</lbStyle>
				</MapSymbolPen>
				<MapSymbolBrush>
					<lbStyle>BS_SOLID</lbStyle>
					<lbColor>RGB(255,255,255)</lbColor>
					<lbHatch>HS_VERTICAL</lbHatch>
					<rgbFillBKColor>RGB(255,255,255)</rgbFillBKColor>
				</MapSymbolBrush>
				<RotateAngle>0</RotateAngle>
				<BeTensile>FALSE</BeTensile>
			</PGraphUnit>
		</PointSymbol>
		<PointSymbol>
			<SymbolName>清真寺</SymbolName>
			<SymbolType/>
			<SymbolCode>10073</SymbolCode>
			<RotateAngle>0</RotateAngle>
			<PGraphUnit>
				<GraphUnitType>PGT_ELLIPSE</GraphUnitType>
				<GraphUnitCode>1000</GraphUnitCode>
				<MapSymbolGeometryProp>
					<pntCentralPointX>
						<Value>0</Value>
						<Type>TRUE</Type>
					</pntCentralPointX>
					<pntCentralPointY>
						<Value>0</Value>
						<Type>TRUE</Type>
					</pntCentralPointY>
					<nLongRadius>65</nLongRadius>
					<nShortRadius>65</nShortRadius>
					<nSideNum>5</nSideNum>
					<nStartAngle>0</nStartAngle>
					<nEndAngle>360</nEndAngle>
				</MapSymbolGeometryProp>
				<MapSymbolPen>
					<dwPenStyle>PS_SOLID|PS_ENDCAP_ROUND|PS_JOIN_ROUND|PS_COSMETIC</dwPenStyle>
					<dwPenWidth>12</dwPenWidth>
					<dwStyleCount>0</dwStyleCount>
					<lbColor>RGB(31,26,23)</lbColor>
					<lbHatch>HS_HORIZONTAL</lbHatch>
					<lbStyle>BS_SOLID</lbStyle>
				</MapSymbolPen>
				<MapSymbolBrush>
					<lbStyle>BS_SOLID</lbStyle>
					<lbColor>RGB(31,26,23)</lbColor>
					<lbHatch>HS_VERTICAL</lbHatch>
					<rgbFillBKColor>RGB(31,26,23)</rgbFillBKColor>
				</MapSymbolBrush>
				<RotateAngle>0</RotateAngle>
				<BeTensile>FALSE</BeTensile>
			</PGraphUnit>
			<LGraphUnit>
				<GraphUnitType>LGT_LINE</GraphUnitType>
				<GraphUnitCode>2000</GraphUnitCode>
				<PointList>
					<Point>
						<List.x>
							<Value>0</Value>
							<Type>FALSE</Type>
						</List.x>
						<List.y>
							<Value>65</Value>
							<Type>FALSE</Type>
						</List.y>
					</Point>
					<Point>
						<List.x>
							<Value>0</Value>
							<Type>FALSE</Type>
						</List.x>
						<List.y>
							<Value>130</Value>
							<Type>FALSE</Type>
						</List.y>
					</Point>
				</PointList>
				<MapSymbolPen>
					<dwPenStyle>PS_SOLID|PS_ENDCAP_ROUND|PS_JOIN_ROUND|PS_COSMETIC</dwPenStyle>
					<dwPenWidth>12</dwPenWidth>
					<dwStyleCount>0</dwStyleCount>
					<lbColor>RGB(31,26,23)</lbColor>
					<lbHatch>HS_HORIZONTAL</lbHatch>
					<lbStyle>BS_SOLID</lbStyle>
				</MapSymbolPen>
				<BeTensile>FALSE</BeTensile>
			</LGraphUnit>
			<PGraphUnit>
				<GraphUnitType>PGT_ARC</GraphUnitType>
				<GraphUnitCode>1001</GraphUnitCode>
				<MapSymbolGeometryProp>
					<pntCentralPointX>
						<Value>0</Value>
						<Type>TRUE</Type>
					</pntCentralPointX>
					<pntCentralPointY>
						<Value>190</Value>
						<Type>TRUE</Type>
					</pntCentralPointY>
					<nLongRadius>60</nLongRadius>
					<nShortRadius>60</nShortRadius>
					<nStartAngle>-138</nStartAngle>
					<nEndAngle>10</nEndAngle>
				</MapSymbolGeometryProp>
				<MapSymbolPen>
					<dwPenStyle>PS_SOLID|PS_ENDCAP_ROUND|PS_JOIN_ROUND|PS_COSMETIC</dwPenStyle>
					<dwPenWidth>12</dwPenWidth>
					<dwStyleCount>0</dwStyleCount>
					<lbColor>RGB(31,26,23)</lbColor>
					<lbHatch>HS_HORIZONTAL</lbHatch>
					<lbStyle>BS_SOLID</lbStyle>
				</MapSymbolPen>
				<MapSymbolBrush>
					<lbStyle>BS_NULL</lbStyle>
					<lbColor>RGB(236,233,216)</lbColor>
					<lbHatch>HS_HORIZONTAL</lbHatch>
					<rgbFillBKColor>RGB(236,233,216)</rgbFillBKColor>
				</MapSymbolBrush>
				<RotateAngle>0</RotateAngle>
				<BeTensile>FALSE</BeTensile>
			</PGraphUnit>
		</PointSymbol>
		<PointSymbol>
			<SymbolName>宝塔，经塔</SymbolName>
			<SymbolType/>
			<SymbolCode>10074</SymbolCode>
			<RotateAngle>0</RotateAngle>
			<PGraphUnit>
				<GraphUnitType>PGT_TRIANGLE_ISOSCELES</GraphUnitType>
				<GraphUnitCode>1000</GraphUnitCode>
				<MapSymbolGeometryProp>
					<pntCentralPointX>
						<Value>0</Value>
						<Type>TRUE</Type>
					</pntCentralPointX>
					<pntCentralPointY>
						<Value>0</Value>
						<Type>TRUE</Type>
					</pntCentralPointY>
					<nLongRadius>290</nLongRadius>
					<nShortRadius>50</nShortRadius>
					<nSideNum>5</nSideNum>
					<nStartAngle>0</nStartAngle>
					<nEndAngle>360</nEndAngle>
				</MapSymbolGeometryProp>
				<MapSymbolPen>
					<dwPenStyle>PS_SOLID|PS_ENDCAP_ROUND|PS_JOIN_ROUND|PS_COSMETIC</dwPenStyle>
					<dwPenWidth>12</dwPenWidth>
					<dwStyleCount>0</dwStyleCount>
					<lbColor>RGB(31,26,23)</lbColor>
					<lbHatch>HS_HORIZONTAL</lbHatch>
					<lbStyle>BS_SOLID</lbStyle>
				</MapSymbolPen>
				<MapSymbolBrush>
					<lbStyle>BS_SOLID</lbStyle>
					<lbColor>RGB(31,26,23)</lbColor>
					<lbHatch>HS_VERTICAL</lbHatch>
					<rgbFillBKColor>RGB(31,26,23)</rgbFillBKColor>
				</MapSymbolBrush>
				<RotateAngle>0</RotateAngle>
				<BeTensile>FALSE</BeTensile>
			</PGraphUnit>
			<LGraphUnit>
				<GraphUnitType>LGT_LINE</GraphUnitType>
				<GraphUnitCode>2000</GraphUnitCode>
				<PointList>
					<Point>
						<List.x>
							<Value>-90</Value>
							<Type>TRUE</Type>
						</List.x>
						<List.y>
							<Value>0</Value>
							<Type>TRUE</Type>
						</List.y>
					</Point>
					<Point>
						<List.x>
							<Value>90</Value>
							<Type>TRUE</Type>
						</List.x>
						<List.y>
							<Value>0</Value>
							<Type>TRUE</Type>
						</List.y>
					</Point>
				</PointList>
				<MapSymbolPen>
					<dwPenStyle>PS_SOLID|PS_ENDCAP_ROUND|PS_JOIN_ROUND|PS_COSMETIC</dwPenStyle>
					<dwPenWidth>12</dwPenWidth>
					<dwStyleCount>0</dwStyleCount>
					<lbColor>RGB(31,26,23)</lbColor>
					<lbHatch>HS_HORIZONTAL</lbHatch>
					<lbStyle>BS_SOLID</lbStyle>
				</MapSymbolPen>
				<BeTensile>FALSE</BeTensile>
			</LGraphUnit>
			<LGraphUnit>
				<GraphUnitType>LGT_LINE</GraphUnitType>
				<GraphUnitCode>2002</GraphUnitCode>
				<PointList>
					<Point>
						<List.x>
							<Value>-70</Value>
							<Type>TRUE</Type>
						</List.x>
						<List.y>
							<Value>90</Value>
							<Type>TRUE</Type>
						</List.y>
					</Point>
					<Point>
						<List.x>
							<Value>70</Value>
							<Type>TRUE</Type>
						</List.x>
						<List.y>
							<Value>90</Value>
							<Type>TRUE</Type>
						</List.y>
					</Point>
				</PointList>
				<MapSymbolPen>
					<dwPenStyle>PS_SOLID|PS_ENDCAP_ROUND|PS_JOIN_ROUND|PS_COSMETIC</dwPenStyle>
					<dwPenWidth>12</dwPenWidth>
					<dwStyleCount>0</dwStyleCount>
					<lbColor>RGB(31,26,23)</lbColor>
					<lbHatch>HS_HORIZONTAL</lbHatch>
					<lbStyle>BS_SOLID</lbStyle>
				</MapSymbolPen>
				<BeTensile>FALSE</BeTensile>
			</LGraphUnit>
			<LGraphUnit>
				<GraphUnitType>LGT_LINE</GraphUnitType>
				<GraphUnitCode>2003</GraphUnitCode>
				<PointList>
					<Point>
						<List.x>
							<Value>-50</Value>
							<Type>TRUE</Type>
						</List.x>
						<List.y>
							<Value>180</Value>
							<Type>TRUE</Type>
						</List.y>
					</Point>
					<Point>
						<List.x>
							<Value>50</Value>
							<Type>TRUE</Type>
						</List.x>
						<List.y>
							<Value>180</Value>
							<Type>TRUE</Type>
						</List.y>
					</Point>
				</PointList>
				<MapSymbolPen>
					<dwPenStyle>PS_SOLID|PS_ENDCAP_ROUND|PS_JOIN_ROUND|PS_COSMETIC</dwPenStyle>
					<dwPenWidth>12</dwPenWidth>
					<dwStyleCount>0</dwStyleCount>
					<lbColor>RGB(31,26,23)</lbColor>
					<lbHatch>HS_HORIZONTAL</lbHatch>
					<lbStyle>BS_SOLID</lbStyle>
				</MapSymbolPen>
				<BeTensile>FALSE</BeTensile>
			</LGraphUnit>
		</PointSymbol>
		<PointSymbol>
			<SymbolName>土地庙</SymbolName>
			<SymbolType/>
			<SymbolCode>10075</SymbolCode>
			<RotateAngle>0</RotateAngle>
			<LGraphUnit>
				<GraphUnitType>LGT_LINE</GraphUnitType>
				<GraphUnitCode>2000</GraphUnitCode>
				<PointList>
					<Point>
						<List.x>
							<Value>-65</Value>
							<Type>TRUE</Type>
						</List.x>
						<List.y>
							<Value>0</Value>
							<Type>TRUE</Type>
						</List.y>
					</Point>
					<Point>
						<List.x>
							<Value>65</Value>
							<Type>TRUE</Type>
						</List.x>
						<List.y>
							<Value>0</Value>
							<Type>TRUE</Type>
						</List.y>
					</Point>
				</PointList>
				<MapSymbolPen>
					<dwPenStyle>PS_SOLID|PS_ENDCAP_ROUND|PS_JOIN_ROUND|PS_COSMETIC</dwPenStyle>
					<dwPenWidth>12</dwPenWidth>
					<dwStyleCount>0</dwStyleCount>
					<lbColor>RGB(31,26,23)</lbColor>
					<lbHatch>HS_HORIZONTAL</lbHatch>
					<lbStyle>BS_SOLID</lbStyle>
				</MapSymbolPen>
				<BeTensile>FALSE</BeTensile>
			</LGraphUnit>
			<LGraphUnit>
				<GraphUnitType>LGT_LINE</GraphUnitType>
				<GraphUnitCode>2001</GraphUnitCode>
				<PointList>
					<Point>
						<List.x>
							<Value>0</Value>
							<Type>TRUE</Type>
						</List.x>
						<List.y>
							<Value>0</Value>
							<Type>TRUE</Type>
						</List.y>
					</Point>
					<Point>
						<List.x>
							<Value>0</Value>
							<Type>TRUE</Type>
						</List.x>
						<List.y>
							<Value>100</Value>
							<Type>TRUE</Type>
						</List.y>
					</Point>
				</PointList>
				<MapSymbolPen>
					<dwPenStyle>PS_SOLID|PS_ENDCAP_ROUND|PS_JOIN_ROUND|PS_COSMETIC</dwPenStyle>
					<dwPenWidth>12</dwPenWidth>
					<dwStyleCount>0</dwStyleCount>
					<lbColor>RGB(31,26,23)</lbColor>
					<lbHatch>HS_HORIZONTAL</lbHatch>
					<lbStyle>BS_SOLID</lbStyle>
				</MapSymbolPen>
				<BeTensile>FALSE</BeTensile>
			</LGraphUnit>
			<PGraphUnit>
				<GraphUnitType>PGT_TRIANGLE_ISOSCELES</GraphUnitType>
				<GraphUnitCode>1000</GraphUnitCode>
				<MapSymbolGeometryProp>
					<pntCentralPointX>
						<Value>0</Value>
						<Type>TRUE</Type>
					</pntCentralPointX>
					<pntCentralPointY>
						<Value>100</Value>
						<Type>TRUE</Type>
					</pntCentralPointY>
					<nLongRadius>100</nLongRadius>
					<nShortRadius>65</nShortRadius>
					<nSideNum>5</nSideNum>
					<nStartAngle>0</nStartAngle>
					<nEndAngle>360</nEndAngle>
				</MapSymbolGeometryProp>
				<MapSymbolPen>
					<dwPenStyle>PS_SOLID|PS_ENDCAP_ROUND|PS_JOIN_ROUND|PS_COSMETIC</dwPenStyle>
					<dwPenWidth>12</dwPenWidth>
					<dwStyleCount>0</dwStyleCount>
					<lbColor>RGB(31,26,23)</lbColor>
					<lbHatch>HS_HORIZONTAL</lbHatch>
					<lbStyle>BS_SOLID</lbStyle>
				</MapSymbolPen>
				<MapSymbolBrush>
					<lbStyle>BS_SOLID</lbStyle>
					<lbColor>RGB(31,26,23)</lbColor>
					<lbHatch>HS_VERTICAL</lbHatch>
					<rgbFillBKColor>RGB(31,26,23)</rgbFillBKColor>
				</MapSymbolBrush>
				<RotateAngle>0</RotateAngle>
				<BeTensile>FALSE</BeTensile>
			</PGraphUnit>
		</PointSymbol>
		<PointSymbol>
			<SymbolName>水文站、验潮站</SymbolName>
			<SymbolType/>
			<SymbolCode>10076</SymbolCode>
			<RotateAngle>0</RotateAngle>
			<PGraphUnit>
				<GraphUnitType>PGT_RECTANGLE</GraphUnitType>
				<GraphUnitCode>1000</GraphUnitCode>
				<MapSymbolGeometryProp>
					<pntCentralPointX>
						<Value>0</Value>
						<Type>TRUE</Type>
					</pntCentralPointX>
					<pntCentralPointY>
						<Value>0</Value>
						<Type>TRUE</Type>
					</pntCentralPointY>
					<nLongRadius>40</nLongRadius>
					<nShortRadius>105</nShortRadius>
					<nSideNum>5</nSideNum>
					<nStartAngle>0</nStartAngle>
					<nEndAngle>360</nEndAngle>
				</MapSymbolGeometryProp>
				<MapSymbolPen>
					<dwPenStyle>PS_SOLID|PS_ENDCAP_ROUND|PS_JOIN_ROUND|PS_COSMETIC</dwPenStyle>
					<dwPenWidth>12</dwPenWidth>
					<dwStyleCount>0</dwStyleCount>
					<lbColor>RGB(31,26,23)</lbColor>
					<lbHatch>HS_HORIZONTAL</lbHatch>
					<lbStyle>BS_SOLID</lbStyle>
				</MapSymbolPen>
				<MapSymbolBrush>
					<lbStyle>BS_SOLID</lbStyle>
					<lbColor>RGB(31,26,23)</lbColor>
					<lbHatch>HS_VERTICAL</lbHatch>
					<rgbFillBKColor>RGB(31,26,23)</rgbFillBKColor>
				</MapSymbolBrush>
				<RotateAngle>0</RotateAngle>
				<BeTensile>FALSE</BeTensile>
			</PGraphUnit>
			<PGraphUnit>
				<GraphUnitType>PGT_RECTANGLE</GraphUnitType>
				<GraphUnitCode>1001</GraphUnitCode>
				<MapSymbolGeometryProp>
					<pntCentralPointX>
						<Value>0</Value>
						<Type>TRUE</Type>
					</pntCentralPointX>
					<pntCentralPointY>
						<Value>50</Value>
						<Type>TRUE</Type>
					</pntCentralPointY>
					<nLongRadius>35</nLongRadius>
					<nShortRadius>25</nShortRadius>
					<nSideNum>5</nSideNum>
					<nStartAngle>0</nStartAngle>
					<nEndAngle>360</nEndAngle>
				</MapSymbolGeometryProp>
				<MapSymbolPen>
					<dwPenStyle>PS_SOLID|PS_ENDCAP_ROUND|PS_JOIN_ROUND|PS_COSMETIC</dwPenStyle>
					<dwPenWidth>10</dwPenWidth>
					<dwStyleCount>0</dwStyleCount>
					<lbColor>RGB(31,26,23)</lbColor>
					<lbHatch>HS_HORIZONTAL</lbHatch>
					<lbStyle>BS_SOLID</lbStyle>
				</MapSymbolPen>
				<MapSymbolBrush>
					<lbStyle>BS_SOLID</lbStyle>
					<lbColor>RGB(255,255,255)</lbColor>
					<lbHatch>HS_VERTICAL</lbHatch>
					<rgbFillBKColor>RGB(255,255,255)</rgbFillBKColor>
				</MapSymbolBrush>
				<RotateAngle>0</RotateAngle>
				<BeTensile>FALSE</BeTensile>
			</PGraphUnit>
			<PGraphUnit>
				<GraphUnitType>PGT_RECTANGLE</GraphUnitType>
				<GraphUnitCode>1002</GraphUnitCode>
				<MapSymbolGeometryProp>
					<pntCentralPointX>
						<Value>0</Value>
						<Type>TRUE</Type>
					</pntCentralPointX>
					<pntCentralPointY>
						<Value>-40</Value>
						<Type>TRUE</Type>
					</pntCentralPointY>
					<nLongRadius>35</nLongRadius>
					<nShortRadius>25</nShortRadius>
					<nSideNum>5</nSideNum>
					<nStartAngle>0</nStartAngle>
					<nEndAngle>360</nEndAngle>
				</MapSymbolGeometryProp>
				<MapSymbolPen>
					<dwPenStyle>PS_SOLID|PS_ENDCAP_ROUND|PS_JOIN_ROUND|PS_COSMETIC</dwPenStyle>
					<dwPenWidth>10</dwPenWidth>
					<dwStyleCount>0</dwStyleCount>
					<lbColor>RGB(31,26,23)</lbColor>
					<lbHatch>HS_HORIZONTAL</lbHatch>
					<lbStyle>BS_SOLID</lbStyle>
				</MapSymbolPen>
				<MapSymbolBrush>
					<lbStyle>BS_SOLID</lbStyle>
					<lbColor>RGB(255,255,255)</lbColor>
					<lbHatch>HS_VERTICAL</lbHatch>
					<rgbFillBKColor>RGB(255,255,255)</rgbFillBKColor>
				</MapSymbolBrush>
				<RotateAngle>0</RotateAngle>
				<BeTensile>FALSE</BeTensile>
			</PGraphUnit>
		</PointSymbol>
		<PointSymbol>
			<SymbolName>天文台</SymbolName>
			<SymbolType/>
			<SymbolCode>10077</SymbolCode>
			<RotateAngle>0</RotateAngle>
			<AGraphUnit>
				<GraphUnitType>AGT_LINE</GraphUnitType>
				<GraphUnitCode>3000</GraphUnitCode>
				<PointList>
					<Point>
						<List.x>
							<Value>-110</Value>
							<Type>TRUE</Type>
						</List.x>
						<List.y>
							<Value>10</Value>
							<Type>TRUE</Type>
						</List.y>
					</Point>
					<Point>
						<List.x>
							<Value>-100</Value>
							<Type>TRUE</Type>
						</List.x>
						<List.y>
							<Value>0</Value>
							<Type>TRUE</Type>
						</List.y>
					</Point>
					<Point>
						<List.x>
							<Value>100</Value>
							<Type>TRUE</Type>
						</List.x>
						<List.y>
							<Value>0</Value>
							<Type>TRUE</Type>
						</List.y>
					</Point>
					<Point>
						<List.x>
							<Value>110</Value>
							<Type>TRUE</Type>
						</List.x>
						<List.y>
							<Value>0</Value>
							<Type>TRUE</Type>
						</List.y>
					</Point>
					<Point>
						<List.x>
							<Value>70</Value>
							<Type>TRUE</Type>
						</List.x>
						<List.y>
							<Value>40</Value>
							<Type>TRUE</Type>
						</List.y>
					</Point>
					<Point>
						<List.x>
							<Value>-50</Value>
							<Type>TRUE</Type>
						</List.x>
						<List.y>
							<Value>50</Value>
							<Type>TRUE</Type>
						</List.y>
					</Point>
					<Point>
						<List.x>
							<Value>-110</Value>
							<Type>TRUE</Type>
						</List.x>
						<List.y>
							<Value>10</Value>
							<Type>TRUE</Type>
						</List.y>
					</Point>
				</PointList>
				<MapSymbolPen>
					<dwPenStyle>PS_NULL</dwPenStyle>
					<dwPenWidth>10</dwPenWidth>
					<dwStyleCount>0</dwStyleCount>
					<lbColor>RGB(31,26,23)</lbColor>
					<lbHatch>HS_HORIZONTAL</lbHatch>
					<lbStyle>BS_SOLID</lbStyle>
				</MapSymbolPen>
				<MapSymbolBrush>
					<lbStyle>BS_SOLID</lbStyle>
					<lbColor>RGB(255,255,255)</lbColor>
					<lbHatch>HS_HORIZONTAL</lbHatch>
					<rgbFillBKColor>RGB(255,255,255)</rgbFillBKColor>
				</MapSymbolBrush>
				<BeTensile>FALSE</BeTensile>
			</AGraphUnit>
			<PGraphUnit>
				<GraphUnitType>PGT_PIE</GraphUnitType>
				<GraphUnitCode>1001</GraphUnitCode>
				<MapSymbolGeometryProp>
					<pntCentralPointX>
						<Value>0</Value>
						<Type>TRUE</Type>
					</pntCentralPointX>
					<pntCentralPointY>
						<Value>40</Value>
						<Type>TRUE</Type>
					</pntCentralPointY>
					<nLongRadius>119</nLongRadius>
					<nShortRadius>119</nShortRadius>
					<nSideNum>5</nSideNum>
					<nStartAngle>-19</nStartAngle>
					<nEndAngle>196</nEndAngle>
				</MapSymbolGeometryProp>
				<MapSymbolPen>
					<dwPenStyle>PS_NULL</dwPenStyle>
					<dwPenWidth>10</dwPenWidth>
					<dwStyleCount>0</dwStyleCount>
					<lbColor>RGB(31,26,23)</lbColor>
					<lbHatch>HS_HORIZONTAL</lbHatch>
					<lbStyle>BS_SOLID</lbStyle>
				</MapSymbolPen>
				<MapSymbolBrush>
					<lbStyle>BS_SOLID</lbStyle>
					<lbColor>RGB(255,255,255)</lbColor>
					<lbHatch>HS_VERTICAL</lbHatch>
					<rgbFillBKColor>RGB(255,255,255)</rgbFillBKColor>
				</MapSymbolBrush>
				<RotateAngle>0</RotateAngle>
				<BeTensile>FALSE</BeTensile>
			</PGraphUnit>
			<PGraphUnit>
				<GraphUnitType>PGT_ARC</GraphUnitType>
				<GraphUnitCode>1000</GraphUnitCode>
				<MapSymbolGeometryProp>
					<pntCentralPointX>
						<Value>0</Value>
						<Type>TRUE</Type>
					</pntCentralPointX>
					<pntCentralPointY>
						<Value>40</Value>
						<Type>TRUE</Type>
					</pntCentralPointY>
					<nLongRadius>119</nLongRadius>
					<nShortRadius>119</nShortRadius>
					<nSideNum>5</nSideNum>
					<nStartAngle>-19</nStartAngle>
					<nEndAngle>200</nEndAngle>
				</MapSymbolGeometryProp>
				<MapSymbolPen>
					<dwPenStyle>PS_SOLID|PS_ENDCAP_ROUND|PS_JOIN_ROUND|PS_COSMETIC</dwPenStyle>
					<dwPenWidth>12</dwPenWidth>
					<dwStyleCount>0</dwStyleCount>
					<lbColor>RGB(31,26,23)</lbColor>
					<lbHatch>HS_HORIZONTAL</lbHatch>
					<lbStyle>BS_SOLID</lbStyle>
				</MapSymbolPen>
				<MapSymbolBrush>
					<lbStyle>BS_NULL</lbStyle>
					<lbColor>RGB(236,233,216)</lbColor>
					<lbHatch>HS_HORIZONTAL</lbHatch>
					<rgbFillBKColor>RGB(236,233,216)</rgbFillBKColor>
				</MapSymbolBrush>
				<RotateAngle>0</RotateAngle>
				<BeTensile>FALSE</BeTensile>
			</PGraphUnit>
			<LGraphUnit>
				<GraphUnitType>LGT_LINE</GraphUnitType>
				<GraphUnitCode>2000</GraphUnitCode>
				<PointList>
					<Point>
						<List.x>
							<Value>-100</Value>
							<Type>TRUE</Type>
						</List.x>
						<List.y>
							<Value>0</Value>
							<Type>TRUE</Type>
						</List.y>
					</Point>
					<Point>
						<List.x>
							<Value>100</Value>
							<Type>TRUE</Type>
						</List.x>
						<List.y>
							<Value>0</Value>
							<Type>TRUE</Type>
						</List.y>
					</Point>
				</PointList>
				<MapSymbolPen>
					<dwPenStyle>PS_SOLID|PS_ENDCAP_ROUND|PS_JOIN_ROUND|PS_COSMETIC</dwPenStyle>
					<dwPenWidth>12</dwPenWidth>
					<dwStyleCount>0</dwStyleCount>
					<lbColor>RGB(31,26,23)</lbColor>
					<lbHatch>HS_HORIZONTAL</lbHatch>
					<lbStyle>BS_SOLID</lbStyle>
				</MapSymbolPen>
				<BeTensile>FALSE</BeTensile>
			</LGraphUnit>
			<LGraphUnit>
				<GraphUnitType>LGT_LINE</GraphUnitType>
				<GraphUnitCode>2001</GraphUnitCode>
				<PointList>
					<Point>
						<List.x>
							<Value>0</Value>
							<Type>TRUE</Type>
						</List.x>
						<List.y>
							<Value>0</Value>
							<Type>TRUE</Type>
						</List.y>
					</Point>
					<Point>
						<List.x>
							<Value>138</Value>
							<Type>TRUE</Type>
						</List.x>
						<List.y>
							<Value>239</Value>
							<Type>TRUE</Type>
						</List.y>
					</Point>
				</PointList>
				<MapSymbolPen>
					<dwPenStyle>PS_SOLID|PS_ENDCAP_ROUND|PS_JOIN_ROUND|PS_COSMETIC</dwPenStyle>
					<dwPenWidth>12</dwPenWidth>
					<dwStyleCount>0</dwStyleCount>
					<lbColor>RGB(31,26,23)</lbColor>
					<lbHatch>HS_HORIZONTAL</lbHatch>
					<lbStyle>BS_SOLID</lbStyle>
				</MapSymbolPen>
				<BeTensile>FALSE</BeTensile>
			</LGraphUnit>
			<LGraphUnit>
				<GraphUnitType>LGT_LINE</GraphUnitType>
				<GraphUnitCode>2002</GraphUnitCode>
				<PointList>
					<Point>
						<List.x>
							<Value>0</Value>
							<Type>TRUE</Type>
						</List.x>
						<List.y>
							<Value>0</Value>
							<Type>TRUE</Type>
						</List.y>
					</Point>
					<Point>
						<List.x>
							<Value>-138</Value>
							<Type>TRUE</Type>
						</List.x>
						<List.y>
							<Value>239</Value>
							<Type>TRUE</Type>
						</List.y>
					</Point>
				</PointList>
				<MapSymbolPen>
					<dwPenStyle>PS_SOLID|PS_ENDCAP_ROUND|PS_JOIN_ROUND|PS_COSMETIC</dwPenStyle>
					<dwPenWidth>12</dwPenWidth>
					<dwStyleCount>0</dwStyleCount>
					<lbColor>RGB(31,26,23)</lbColor>
					<lbHatch>HS_HORIZONTAL</lbHatch>
					<lbStyle>BS_SOLID</lbStyle>
				</MapSymbolPen>
				<BeTensile>FALSE</BeTensile>
			</LGraphUnit>
		</PointSymbol>
		<PointSymbol>
			<SymbolName>卫星地面站</SymbolName>
			<SymbolType/>
			<SymbolCode>10078</SymbolCode>
			<RotateAngle>0</RotateAngle>
			<PGraphUnit>
				<GraphUnitType>PGT_TRIANGLE_ISOSCELES</GraphUnitType>
				<GraphUnitCode>1000</GraphUnitCode>
				<MapSymbolGeometryProp>
					<pntCentralPointX>
						<Value>0</Value>
						<Type>TRUE</Type>
					</pntCentralPointX>
					<pntCentralPointY>
						<Value>0</Value>
						<Type>TRUE</Type>
					</pntCentralPointY>
					<nLongRadius>145</nLongRadius>
					<nShortRadius>145</nShortRadius>
					<nSideNum>5</nSideNum>
					<nStartAngle>0</nStartAngle>
					<nEndAngle>360</nEndAngle>
				</MapSymbolGeometryProp>
				<MapSymbolPen>
					<dwPenStyle>PS_SOLID|PS_ENDCAP_ROUND|PS_JOIN_ROUND|PS_COSMETIC</dwPenStyle>
					<dwPenWidth>12</dwPenWidth>
					<dwStyleCount>0</dwStyleCount>
					<lbColor>RGB(31,26,23)</lbColor>
					<lbHatch>HS_HORIZONTAL</lbHatch>
					<lbStyle>BS_SOLID</lbStyle>
				</MapSymbolPen>
				<MapSymbolBrush>
					<lbStyle>BS_SOLID</lbStyle>
					<lbColor>RGB(31,26,23)</lbColor>
					<lbHatch>HS_VERTICAL</lbHatch>
					<rgbFillBKColor>RGB(31,26,23)</rgbFillBKColor>
				</MapSymbolBrush>
				<RotateAngle>0</RotateAngle>
				<BeTensile>FALSE</BeTensile>
			</PGraphUnit>
			<LGraphUnit>
				<GraphUnitType>LGT_LINE</GraphUnitType>
				<GraphUnitCode>2000</GraphUnitCode>
				<PointList>
					<Point>
						<List.x>
							<Value>-30</Value>
							<Type>TRUE</Type>
						</List.x>
						<List.y>
							<Value>285</Value>
							<Type>TRUE</Type>
						</List.y>
					</Point>
					<Point>
						<List.x>
							<Value>145</Value>
							<Type>TRUE</Type>
						</List.x>
						<List.y>
							<Value>0</Value>
							<Type>TRUE</Type>
						</List.y>
					</Point>
				</PointList>
				<MapSymbolPen>
					<dwPenStyle>PS_SOLID|PS_ENDCAP_ROUND|PS_JOIN_ROUND|PS_COSMETIC</dwPenStyle>
					<dwPenWidth>12</dwPenWidth>
					<dwStyleCount>0</dwStyleCount>
					<lbColor>RGB(31,26,23)</lbColor>
					<lbHatch>HS_HORIZONTAL</lbHatch>
					<lbStyle>BS_SOLID</lbStyle>
				</MapSymbolPen>
				<BeTensile>FALSE</BeTensile>
			</LGraphUnit>
			<PGraphUnit>
				<GraphUnitType>PGT_ARC</GraphUnitType>
				<GraphUnitCode>1001</GraphUnitCode>
				<MapSymbolGeometryProp>
					<pntCentralPointX>
						<Value>150</Value>
						<Type>TRUE</Type>
					</pntCentralPointX>
					<pntCentralPointY>
						<Value>200</Value>
						<Type>TRUE</Type>
					</pntCentralPointY>
					<nLongRadius>200</nLongRadius>
					<nShortRadius>200</nShortRadius>
					<nSideNum>5</nSideNum>
					<nStartAngle>154</nStartAngle>
					<nEndAngle>269</nEndAngle>
				</MapSymbolGeometryProp>
				<MapSymbolPen>
					<dwPenStyle>PS_SOLID|PS_ENDCAP_ROUND|PS_JOIN_ROUND|PS_COSMETIC</dwPenStyle>
					<dwPenWidth>12</dwPenWidth>
					<dwStyleCount>0</dwStyleCount>
					<lbColor>RGB(31,26,23)</lbColor>
					<lbHatch>HS_HORIZONTAL</lbHatch>
					<lbStyle>BS_SOLID</lbStyle>
				</MapSymbolPen>
				<MapSymbolBrush>
					<lbStyle>BS_SOLID</lbStyle>
					<lbColor>RGB(0,128,192)</lbColor>
					<lbHatch>HS_VERTICAL</lbHatch>
					<rgbFillBKColor>RGB(0,128,192)</rgbFillBKColor>
				</MapSymbolBrush>
				<RotateAngle>0</RotateAngle>
				<BeTensile>FALSE</BeTensile>
			</PGraphUnit>
			<AGraphUnit>
				<GraphUnitType>AGT_LINE</GraphUnitType>
				<GraphUnitCode>3000</GraphUnitCode>
				<PointList>
					<Point>
						<List.x>
							<Value>145</Value>
							<Type>TRUE</Type>
						</List.x>
						<List.y>
							<Value>0</Value>
							<Type>TRUE</Type>
						</List.y>
					</Point>
					<Point>
						<List.x>
							<Value>133</Value>
							<Type>TRUE</Type>
						</List.x>
						<List.y>
							<Value>0</Value>
							<Type>TRUE</Type>
						</List.y>
					</Point>
					<Point>
						<List.x>
							<Value>115</Value>
							<Type>TRUE</Type>
						</List.x>
						<List.y>
							<Value>2</Value>
							<Type>TRUE</Type>
						</List.y>
					</Point>
					<Point>
						<List.x>
							<Value>94</Value>
							<Type>TRUE</Type>
						</List.x>
						<List.y>
							<Value>6</Value>
							<Type>TRUE</Type>
						</List.y>
					</Point>
					<Point>
						<List.x>
							<Value>69</Value>
							<Type>TRUE</Type>
						</List.x>
						<List.y>
							<Value>18</Value>
							<Type>TRUE</Type>
						</List.y>
					</Point>
					<Point>
						<List.x>
							<Value>38</Value>
							<Type>TRUE</Type>
						</List.x>
						<List.y>
							<Value>33</Value>
							<Type>TRUE</Type>
						</List.y>
					</Point>
					<Point>
						<List.x>
							<Value>20</Value>
							<Type>TRUE</Type>
						</List.x>
						<List.y>
							<Value>46</Value>
							<Type>TRUE</Type>
						</List.y>
					</Point>
					<Point>
						<List.x>
							<Value>9</Value>
							<Type>TRUE</Type>
						</List.x>
						<List.y>
							<Value>59</Value>
							<Type>TRUE</Type>
						</List.y>
					</Point>
					<Point>
						<List.x>
							<Value>-8</Value>
							<Type>TRUE</Type>
						</List.x>
						<List.y>
							<Value>76</Value>
							<Type>TRUE</Type>
						</List.y>
					</Point>
					<Point>
						<List.x>
							<Value>-21</Value>
							<Type>TRUE</Type>
						</List.x>
						<List.y>
							<Value>98</Value>
							<Type>TRUE</Type>
						</List.y>
					</Point>
					<Point>
						<List.x>
							<Value>-32</Value>
							<Type>TRUE</Type>
						</List.x>
						<List.y>
							<Value>119</Value>
							<Type>TRUE</Type>
						</List.y>
					</Point>
					<Point>
						<List.x>
							<Value>-42</Value>
							<Type>TRUE</Type>
						</List.x>
						<List.y>
							<Value>140</Value>
							<Type>TRUE</Type>
						</List.y>
					</Point>
					<Point>
						<List.x>
							<Value>-48</Value>
							<Type>TRUE</Type>
						</List.x>
						<List.y>
							<Value>161</Value>
							<Type>TRUE</Type>
						</List.y>
					</Point>
					<Point>
						<List.x>
							<Value>-48</Value>
							<Type>TRUE</Type>
						</List.x>
						<List.y>
							<Value>183</Value>
							<Type>TRUE</Type>
						</List.y>
					</Point>
					<Point>
						<List.x>
							<Value>-48</Value>
							<Type>TRUE</Type>
						</List.x>
						<List.y>
							<Value>208</Value>
							<Type>TRUE</Type>
						</List.y>
					</Point>
					<Point>
						<List.x>
							<Value>-47</Value>
							<Type>TRUE</Type>
						</List.x>
						<List.y>
							<Value>238</Value>
							<Type>TRUE</Type>
						</List.y>
					</Point>
					<Point>
						<List.x>
							<Value>-40</Value>
							<Type>TRUE</Type>
						</List.x>
						<List.y>
							<Value>263</Value>
							<Type>TRUE</Type>
						</List.y>
					</Point>
					<Point>
						<List.x>
							<Value>-29</Value>
							<Type>TRUE</Type>
						</List.x>
						<List.y>
							<Value>285</Value>
							<Type>TRUE</Type>
						</List.y>
					</Point>
					<Point>
						<List.x>
							<Value>22</Value>
							<Type>TRUE</Type>
						</List.x>
						<List.y>
							<Value>204</Value>
							<Type>TRUE</Type>
						</List.y>
					</Point>
					<Point>
						<List.x>
							<Value>76</Value>
							<Type>TRUE</Type>
						</List.x>
						<List.y>
							<Value>114</Value>
							<Type>TRUE</Type>
						</List.y>
					</Point>
					<Point>
						<List.x>
							<Value>122</Value>
							<Type>TRUE</Type>
						</List.x>
						<List.y>
							<Value>36</Value>
							<Type>TRUE</Type>
						</List.y>
					</Point>
					<Point>
						<List.x>
							<Value>145</Value>
							<Type>TRUE</Type>
						</List.x>
						<List.y>
							<Value>0</Value>
							<Type>TRUE</Type>
						</List.y>
					</Point>
				</PointList>
				<MapSymbolPen>
					<dwPenStyle>PS_SOLID|PS_ENDCAP_ROUND|PS_JOIN_ROUND|PS_COSMETIC</dwPenStyle>
					<dwPenWidth>10</dwPenWidth>
					<dwStyleCount>0</dwStyleCount>
					<lbColor>RGB(31,26,23)</lbColor>
					<lbHatch>HS_HORIZONTAL</lbHatch>
					<lbStyle>BS_SOLID</lbStyle>
				</MapSymbolPen>
				<MapSymbolBrush>
					<lbStyle>BS_SOLID</lbStyle>
					<lbColor>RGB(255,255,255)</lbColor>
					<lbHatch>HS_HORIZONTAL</lbHatch>
					<rgbFillBKColor>RGB(255,255,255)</rgbFillBKColor>
				</MapSymbolBrush>
				<BeTensile>FALSE</BeTensile>
			</AGraphUnit>
		</PointSymbol>
		<PointSymbol>
			<SymbolName>地下建筑物出入口</SymbolName>
			<SymbolType/>
			<SymbolCode>10079</SymbolCode>
			<RotateAngle>0</RotateAngle>
			<PGraphUnit>
				<GraphUnitType>PGT_RECTANGLE</GraphUnitType>
				<GraphUnitCode>1000</GraphUnitCode>
				<MapSymbolGeometryProp>
					<pntCentralPointX>
						<Value>0</Value>
						<Type>TRUE</Type>
					</pntCentralPointX>
					<pntCentralPointY>
						<Value>100</Value>
						<Type>TRUE</Type>
					</pntCentralPointY>
					<nLongRadius>70</nLongRadius>
					<nShortRadius>100</nShortRadius>
					<nSideNum>5</nSideNum>
					<nStartAngle>0</nStartAngle>
					<nEndAngle>360</nEndAngle>
				</MapSymbolGeometryProp>
				<MapSymbolPen>
					<dwPenStyle>PS_SOLID|PS_ENDCAP_ROUND|PS_JOIN_ROUND|PS_COSMETIC</dwPenStyle>
					<dwPenWidth>12</dwPenWidth>
					<dwStyleCount>0</dwStyleCount>
					<lbColor>RGB(31,26,23)</lbColor>
					<lbHatch>HS_HORIZONTAL</lbHatch>
					<lbStyle>BS_SOLID</lbStyle>
				</MapSymbolPen>
				<MapSymbolBrush>
					<lbStyle>BS_SOLID</lbStyle>
					<lbColor>RGB(255,255,255)</lbColor>
					<lbHatch>HS_VERTICAL</lbHatch>
					<rgbFillBKColor>RGB(255,255,255)</rgbFillBKColor>
				</MapSymbolBrush>
				<RotateAngle>0</RotateAngle>
				<BeTensile>FALSE</BeTensile>
			</PGraphUnit>
			<LGraphUnit>
				<GraphUnitType>LGT_LINE</GraphUnitType>
				<GraphUnitCode>2000</GraphUnitCode>
				<PointList>
					<Point>
						<List.x>
							<Value>0</Value>
							<Type>TRUE</Type>
						</List.x>
						<List.y>
							<Value>200</Value>
							<Type>TRUE</Type>
						</List.y>
					</Point>
					<Point>
						<List.x>
							<Value>-70</Value>
							<Type>TRUE</Type>
						</List.x>
						<List.y>
							<Value>0</Value>
							<Type>TRUE</Type>
						</List.y>
					</Point>
				</PointList>
				<MapSymbolPen>
					<dwPenStyle>PS_SOLID|PS_ENDCAP_ROUND|PS_JOIN_ROUND|PS_COSMETIC</dwPenStyle>
					<dwPenWidth>12</dwPenWidth>
					<dwStyleCount>0</dwStyleCount>
					<lbColor>RGB(31,26,23)</lbColor>
					<lbHatch>HS_HORIZONTAL</lbHatch>
					<lbStyle>BS_SOLID</lbStyle>
				</MapSymbolPen>
				<BeTensile>FALSE</BeTensile>
			</LGraphUnit>
			<LGraphUnit>
				<GraphUnitType>LGT_LINE</GraphUnitType>
				<GraphUnitCode>2001</GraphUnitCode>
				<PointList>
					<Point>
						<List.x>
							<Value>70</Value>
							<Type>TRUE</Type>
						</List.x>
						<List.y>
							<Value>0</Value>
							<Type>TRUE</Type>
						</List.y>
					</Point>
					<Point>
						<List.x>
							<Value>0</Value>
							<Type>TRUE</Type>
						</List.x>
						<List.y>
							<Value>200</Value>
							<Type>TRUE</Type>
						</List.y>
					</Point>
				</PointList>
				<MapSymbolPen>
					<dwPenStyle>PS_SOLID|PS_ENDCAP_ROUND|PS_JOIN_ROUND|PS_COSMETIC</dwPenStyle>
					<dwPenWidth>12</dwPenWidth>
					<dwStyleCount>0</dwStyleCount>
					<lbColor>RGB(31,26,23)</lbColor>
					<lbHatch>HS_HORIZONTAL</lbHatch>
					<lbStyle>BS_SOLID</lbStyle>
				</MapSymbolPen>
				<BeTensile>FALSE</BeTensile>
			</LGraphUnit>
			<LGraphUnit>
				<GraphUnitType>LGT_LINE</GraphUnitType>
				<GraphUnitCode>2002</GraphUnitCode>
				<PointList>
					<Point>
						<List.x>
							<Value>-30</Value>
							<Type>TRUE</Type>
						</List.x>
						<List.y>
							<Value>100</Value>
							<Type>TRUE</Type>
						</List.y>
					</Point>
					<Point>
						<List.x>
							<Value>30</Value>
							<Type>TRUE</Type>
						</List.x>
						<List.y>
							<Value>100</Value>
							<Type>TRUE</Type>
						</List.y>
					</Point>
				</PointList>
				<MapSymbolPen>
					<dwPenStyle>PS_SOLID|PS_ENDCAP_ROUND|PS_JOIN_ROUND|PS_COSMETIC</dwPenStyle>
					<dwPenWidth>12</dwPenWidth>
					<dwStyleCount>0</dwStyleCount>
					<lbColor>RGB(31,26,23)</lbColor>
					<lbHatch>HS_HORIZONTAL</lbHatch>
					<lbStyle>BS_SOLID</lbStyle>
				</MapSymbolPen>
				<BeTensile>FALSE</BeTensile>
			</LGraphUnit>
		</PointSymbol>
		<PointSymbol>
			<SymbolName>岗亭、岗楼（1比1万不表示）</SymbolName>
			<SymbolType/>
			<SymbolCode>10080</SymbolCode>
			<RotateAngle>0</RotateAngle>
			<AGraphUnit>
				<GraphUnitType>AGT_LINE</GraphUnitType>
				<GraphUnitCode>3000</GraphUnitCode>
				<PointList>
					<Point>
						<List.x>
							<Value>-50</Value>
							<Type>TRUE</Type>
						</List.x>
						<List.y>
							<Value>150</Value>
							<Type>TRUE</Type>
						</List.y>
					</Point>
					<Point>
						<List.x>
							<Value>0</Value>
							<Type>TRUE</Type>
						</List.x>
						<List.y>
							<Value>200</Value>
							<Type>TRUE</Type>
						</List.y>
					</Point>
					<Point>
						<List.x>
							<Value>50</Value>
							<Type>TRUE</Type>
						</List.x>
						<List.y>
							<Value>150</Value>
							<Type>TRUE</Type>
						</List.y>
					</Point>
					<Point>
						<List.x>
							<Value>50</Value>
							<Type>TRUE</Type>
						</List.x>
						<List.y>
							<Value>0</Value>
							<Type>TRUE</Type>
						</List.y>
					</Point>
					<Point>
						<List.x>
							<Value>-50</Value>
							<Type>TRUE</Type>
						</List.x>
						<List.y>
							<Value>0</Value>
							<Type>TRUE</Type>
						</List.y>
					</Point>
					<Point>
						<List.x>
							<Value>-50</Value>
							<Type>TRUE</Type>
						</List.x>
						<List.y>
							<Value>150</Value>
							<Type>TRUE</Type>
						</List.y>
					</Point>
				</PointList>
				<MapSymbolPen>
					<dwPenStyle>PS_SOLID|PS_ENDCAP_ROUND|PS_JOIN_ROUND|PS_COSMETIC</dwPenStyle>
					<dwPenWidth>10</dwPenWidth>
					<dwStyleCount>0</dwStyleCount>
					<lbColor>RGB(31,26,23)</lbColor>
					<lbHatch>HS_HORIZONTAL</lbHatch>
					<lbStyle>BS_SOLID</lbStyle>
				</MapSymbolPen>
				<MapSymbolBrush>
					<lbStyle>BS_SOLID</lbStyle>
					<lbColor>RGB(255,255,255)</lbColor>
					<lbHatch>HS_HORIZONTAL</lbHatch>
					<rgbFillBKColor>RGB(255,255,255)</rgbFillBKColor>
				</MapSymbolBrush>
				<BeTensile>FALSE</BeTensile>
			</AGraphUnit>
			<LGraphUnit>
				<GraphUnitType>LGT_LINE</GraphUnitType>
				<GraphUnitCode>2006</GraphUnitCode>
				<PointList>
					<Point>
						<List.x>
							<Value>-80</Value>
							<Type>TRUE</Type>
						</List.x>
						<List.y>
							<Value>0</Value>
							<Type>TRUE</Type>
						</List.y>
					</Point>
					<Point>
						<List.x>
							<Value>80</Value>
							<Type>TRUE</Type>
						</List.x>
						<List.y>
							<Value>0</Value>
							<Type>TRUE</Type>
						</List.y>
					</Point>
				</PointList>
				<MapSymbolPen>
					<dwPenStyle>PS_SOLID|PS_ENDCAP_ROUND|PS_JOIN_ROUND|PS_COSMETIC</dwPenStyle>
					<dwPenWidth>12</dwPenWidth>
					<dwStyleCount>0</dwStyleCount>
					<lbColor>RGB(31,26,23)</lbColor>
					<lbHatch>HS_HORIZONTAL</lbHatch>
					<lbStyle>BS_SOLID</lbStyle>
				</MapSymbolPen>
				<BeTensile>FALSE</BeTensile>
			</LGraphUnit>
			<LGraphUnit>
				<GraphUnitType>LGT_LINE</GraphUnitType>
				<GraphUnitCode>2001</GraphUnitCode>
				<PointList>
					<Point>
						<List.x>
							<Value>0</Value>
							<Type>TRUE</Type>
						</List.x>
						<List.y>
							<Value>200</Value>
							<Type>TRUE</Type>
						</List.y>
					</Point>
					<Point>
						<List.x>
							<Value>-80</Value>
							<Type>TRUE</Type>
						</List.x>
						<List.y>
							<Value>120</Value>
							<Type>TRUE</Type>
						</List.y>
					</Point>
				</PointList>
				<MapSymbolPen>
					<dwPenStyle>PS_SOLID|PS_ENDCAP_ROUND|PS_JOIN_ROUND|PS_COSMETIC</dwPenStyle>
					<dwPenWidth>12</dwPenWidth>
					<dwStyleCount>0</dwStyleCount>
					<lbColor>RGB(31,26,23)</lbColor>
					<lbHatch>HS_HORIZONTAL</lbHatch>
					<lbStyle>BS_SOLID</lbStyle>
				</MapSymbolPen>
				<BeTensile>FALSE</BeTensile>
			</LGraphUnit>
			<LGraphUnit>
				<GraphUnitType>LGT_LINE</GraphUnitType>
				<GraphUnitCode>2002</GraphUnitCode>
				<PointList>
					<Point>
						<List.x>
							<Value>0</Value>
							<Type>TRUE</Type>
						</List.x>
						<List.y>
							<Value>200</Value>
							<Type>TRUE</Type>
						</List.y>
					</Point>
					<Point>
						<List.x>
							<Value>80</Value>
							<Type>TRUE</Type>
						</List.x>
						<List.y>
							<Value>120</Value>
							<Type>TRUE</Type>
						</List.y>
					</Point>
				</PointList>
				<MapSymbolPen>
					<dwPenStyle>PS_SOLID|PS_ENDCAP_ROUND|PS_JOIN_ROUND|PS_COSMETIC</dwPenStyle>
					<dwPenWidth>12</dwPenWidth>
					<dwStyleCount>0</dwStyleCount>
					<lbColor>RGB(31,26,23)</lbColor>
					<lbHatch>HS_HORIZONTAL</lbHatch>
					<lbStyle>BS_SOLID</lbStyle>
				</MapSymbolPen>
				<BeTensile>FALSE</BeTensile>
			</LGraphUnit>
			<LGraphUnit>
				<GraphUnitType>LGT_LINE</GraphUnitType>
				<GraphUnitCode>2003</GraphUnitCode>
				<PointList>
					<Point>
						<List.x>
							<Value>-50</Value>
							<Type>TRUE</Type>
						</List.x>
						<List.y>
							<Value>150</Value>
							<Type>TRUE</Type>
						</List.y>
					</Point>
					<Point>
						<List.x>
							<Value>-50</Value>
							<Type>TRUE</Type>
						</List.x>
						<List.y>
							<Value>0</Value>
							<Type>TRUE</Type>
						</List.y>
					</Point>
				</PointList>
				<MapSymbolPen>
					<dwPenStyle>PS_SOLID|PS_ENDCAP_ROUND|PS_JOIN_ROUND|PS_COSMETIC</dwPenStyle>
					<dwPenWidth>12</dwPenWidth>
					<dwStyleCount>0</dwStyleCount>
					<lbColor>RGB(31,26,23)</lbColor>
					<lbHatch>HS_HORIZONTAL</lbHatch>
					<lbStyle>BS_SOLID</lbStyle>
				</MapSymbolPen>
				<BeTensile>FALSE</BeTensile>
			</LGraphUnit>
			<LGraphUnit>
				<GraphUnitType>LGT_LINE</GraphUnitType>
				<GraphUnitCode>2004</GraphUnitCode>
				<PointList>
					<Point>
						<List.x>
							<Value>50</Value>
							<Type>TRUE</Type>
						</List.x>
						<List.y>
							<Value>150</Value>
							<Type>TRUE</Type>
						</List.y>
					</Point>
					<Point>
						<List.x>
							<Value>50</Value>
							<Type>TRUE</Type>
						</List.x>
						<List.y>
							<Value>0</Value>
							<Type>TRUE</Type>
						</List.y>
					</Point>
				</PointList>
				<MapSymbolPen>
					<dwPenStyle>PS_SOLID|PS_ENDCAP_ROUND|PS_JOIN_ROUND|PS_COSMETIC</dwPenStyle>
					<dwPenWidth>12</dwPenWidth>
					<dwStyleCount>0</dwStyleCount>
					<lbColor>RGB(31,26,23)</lbColor>
					<lbHatch>HS_HORIZONTAL</lbHatch>
					<lbStyle>BS_SOLID</lbStyle>
				</MapSymbolPen>
				<BeTensile>FALSE</BeTensile>
			</LGraphUnit>
			<LGraphUnit>
				<GraphUnitType>LGT_LINE</GraphUnitType>
				<GraphUnitCode>2005</GraphUnitCode>
				<PointList>
					<Point>
						<List.x>
							<Value>0</Value>
							<Type>TRUE</Type>
						</List.x>
						<List.y>
							<Value>120</Value>
							<Type>TRUE</Type>
						</List.y>
					</Point>
					<Point>
						<List.x>
							<Value>0</Value>
							<Type>TRUE</Type>
						</List.x>
						<List.y>
							<Value>0</Value>
							<Type>TRUE</Type>
						</List.y>
					</Point>
				</PointList>
				<MapSymbolPen>
					<dwPenStyle>PS_SOLID|PS_ENDCAP_ROUND|PS_JOIN_ROUND|PS_COSMETIC</dwPenStyle>
					<dwPenWidth>12</dwPenWidth>
					<dwStyleCount>0</dwStyleCount>
					<lbColor>RGB(31,26,23)</lbColor>
					<lbHatch>HS_HORIZONTAL</lbHatch>
					<lbStyle>BS_SOLID</lbStyle>
				</MapSymbolPen>
				<BeTensile>FALSE</BeTensile>
			</LGraphUnit>
		</PointSymbol>
		<PointSymbol>
			<SymbolName>山隘</SymbolName>
			<SymbolType>POINT_NORMAL</SymbolType>
			<SymbolCode>10081</SymbolCode>
			<RotateAngle>0</RotateAngle>
			<PGraphUnit>
				<GraphUnitType>PGT_RECTANGLE</GraphUnitType>
				<GraphUnitCode>1000</GraphUnitCode>
				<MapSymbolGeometryProp>
					<pntCentralPointX>
						<Value>0</Value>
						<Type>TRUE</Type>
					</pntCentralPointX>
					<pntCentralPointY>
						<Value>0</Value>
						<Type>TRUE</Type>
					</pntCentralPointY>
					<nLongRadius>80</nLongRadius>
					<nShortRadius>50</nShortRadius>
					<nSideNum>5</nSideNum>
					<nStartAngle>0</nStartAngle>
					<nEndAngle>0</nEndAngle>
				</MapSymbolGeometryProp>
				<MapSymbolPen>
					<dwPenStyle>PS_NULL</dwPenStyle>
					<dwPenWidth>10</dwPenWidth>
					<dwStyleCount>0</dwStyleCount>
					<lbColor>RGB(31,26,23)</lbColor>
					<lbHatch>HS_HORIZONTAL</lbHatch>
					<lbStyle>BS_SOLID</lbStyle>
				</MapSymbolPen>
				<MapSymbolBrush>
					<lbStyle>BS_SOLID</lbStyle>
					<lbColor>RGB(255,255,255)</lbColor>
					<lbHatch>HS_VERTICAL</lbHatch>
					<rgbFillBKColor>RGB(255,255,255)</rgbFillBKColor>
				</MapSymbolBrush>
				<RotateAngle>0</RotateAngle>
				<BeTensile>FALSE</BeTensile>
			</PGraphUnit>
			<LGraphUnit>
				<GraphUnitType>LGT_LINE</GraphUnitType>
				<GraphUnitCode>2000</GraphUnitCode>
				<PointList>
					<Point>
						<List.x>
							<Value>-80</Value>
							<Type>TRUE</Type>
						</List.x>
						<List.y>
							<Value>50</Value>
							<Type>TRUE</Type>
						</List.y>
					</Point>
					<Point>
						<List.x>
							<Value>80</Value>
							<Type>TRUE</Type>
						</List.x>
						<List.y>
							<Value>-50</Value>
							<Type>TRUE</Type>
						</List.y>
					</Point>
				</PointList>
				<MapSymbolPen>
					<dwPenStyle>PS_SOLID|PS_ENDCAP_ROUND|PS_JOIN_ROUND|PS_COSMETIC</dwPenStyle>
					<dwPenWidth>12</dwPenWidth>
					<dwStyleCount>0</dwStyleCount>
					<lbColor>RGB(31,26,23)</lbColor>
					<lbHatch>HS_HORIZONTAL</lbHatch>
					<lbStyle>BS_SOLID</lbStyle>
				</MapSymbolPen>
				<BeTensile>FALSE</BeTensile>
			</LGraphUnit>
			<LGraphUnit>
				<GraphUnitType>LGT_LINE</GraphUnitType>
				<GraphUnitCode>2001</GraphUnitCode>
				<PointList>
					<Point>
						<List.x>
							<Value>-80</Value>
							<Type>TRUE</Type>
						</List.x>
						<List.y>
							<Value>-50</Value>
							<Type>TRUE</Type>
						</List.y>
					</Point>
					<Point>
						<List.x>
							<Value>80</Value>
							<Type>TRUE</Type>
						</List.x>
						<List.y>
							<Value>50</Value>
							<Type>TRUE</Type>
						</List.y>
					</Point>
				</PointList>
				<MapSymbolPen>
					<dwPenStyle>PS_SOLID|PS_ENDCAP_ROUND|PS_JOIN_ROUND|PS_COSMETIC</dwPenStyle>
					<dwPenWidth>12</dwPenWidth>
					<dwStyleCount>0</dwStyleCount>
					<lbColor>RGB(31,26,23)</lbColor>
					<lbHatch>HS_HORIZONTAL</lbHatch>
					<lbStyle>BS_SOLID</lbStyle>
				</MapSymbolPen>
				<BeTensile>FALSE</BeTensile>
			</LGraphUnit>
		</PointSymbol>
		<PointSymbol>
			<SymbolName>加油站</SymbolName>
			<SymbolType/>
			<SymbolCode>10082</SymbolCode>
			<RotateAngle>0</RotateAngle>
			<LGraphUnit>
				<GraphUnitType>LGT_LINE</GraphUnitType>
				<GraphUnitCode>2000</GraphUnitCode>
				<PointList>
					<Point>
						<List.x>
							<Value>0</Value>
							<Type>TRUE</Type>
						</List.x>
						<List.y>
							<Value>160</Value>
							<Type>TRUE</Type>
						</List.y>
					</Point>
					<Point>
						<List.x>
							<Value>0</Value>
							<Type>TRUE</Type>
						</List.x>
						<List.y>
							<Value>0</Value>
							<Type>TRUE</Type>
						</List.y>
					</Point>
					<Point>
						<List.x>
							<Value>80</Value>
							<Type>TRUE</Type>
						</List.x>
						<List.y>
							<Value>0</Value>
							<Type>TRUE</Type>
						</List.y>
					</Point>
				</PointList>
				<MapSymbolPen>
					<dwPenStyle>PS_SOLID|PS_ENDCAP_ROUND|PS_JOIN_ROUND|PS_COSMETIC</dwPenStyle>
					<dwPenWidth>10</dwPenWidth>
					<dwStyleCount>0</dwStyleCount>
					<lbColor>RGB(31,26,23)</lbColor>
					<lbHatch>HS_HORIZONTAL</lbHatch>
					<lbStyle>BS_SOLID</lbStyle>
				</MapSymbolPen>
				<BeTensile>FALSE</BeTensile>
			</LGraphUnit>
			<PGraphUnit>
				<GraphUnitType>PGT_PIE</GraphUnitType>
				<GraphUnitCode>1001</GraphUnitCode>
				<MapSymbolGeometryProp>
					<pntCentralPointX>
						<Value>0</Value>
						<Type>TRUE</Type>
					</pntCentralPointX>
					<pntCentralPointY>
						<Value>225</Value>
						<Type>TRUE</Type>
					</pntCentralPointY>
					<nLongRadius>65</nLongRadius>
					<nShortRadius>65</nShortRadius>
					<nSideNum>5</nSideNum>
					<nStartAngle>0</nStartAngle>
					<nEndAngle>370</nEndAngle>
				</MapSymbolGeometryProp>
				<MapSymbolPen>
					<dwPenStyle>PS_SOLID|PS_ENDCAP_ROUND|PS_JOIN_ROUND|PS_COSMETIC</dwPenStyle>
					<dwPenWidth>12</dwPenWidth>
					<dwStyleCount>0</dwStyleCount>
					<lbColor>RGB(31,26,23)</lbColor>
					<lbHatch>HS_HORIZONTAL</lbHatch>
					<lbStyle>BS_SOLID</lbStyle>
				</MapSymbolPen>
				<MapSymbolBrush>
					<lbStyle>BS_SOLID</lbStyle>
					<lbColor>RGB(255,255,255)</lbColor>
					<lbHatch>HS_VERTICAL</lbHatch>
					<rgbFillBKColor>RGB(255,255,255)</rgbFillBKColor>
				</MapSymbolBrush>
				<RotateAngle>0</RotateAngle>
				<BeTensile>FALSE</BeTensile>
			</PGraphUnit>
			<PGraphUnit>
				<GraphUnitType>PGT_PIE</GraphUnitType>
				<GraphUnitCode>1000</GraphUnitCode>
				<MapSymbolGeometryProp>
					<pntCentralPointX>
						<Value>0</Value>
						<Type>TRUE</Type>
					</pntCentralPointX>
					<pntCentralPointY>
						<Value>225</Value>
						<Type>TRUE</Type>
					</pntCentralPointY>
					<nLongRadius>65</nLongRadius>
					<nShortRadius>65</nShortRadius>
					<nSideNum>5</nSideNum>
					<nStartAngle>0</nStartAngle>
					<nEndAngle>185</nEndAngle>
				</MapSymbolGeometryProp>
				<MapSymbolPen>
					<dwPenStyle>PS_SOLID|PS_ENDCAP_ROUND|PS_JOIN_ROUND|PS_COSMETIC</dwPenStyle>
					<dwPenWidth>12</dwPenWidth>
					<dwStyleCount>0</dwStyleCount>
					<lbColor>RGB(31,26,23)</lbColor>
					<lbHatch>HS_HORIZONTAL</lbHatch>
					<lbStyle>BS_SOLID</lbStyle>
				</MapSymbolPen>
				<MapSymbolBrush>
					<lbStyle>BS_SOLID</lbStyle>
					<lbColor>RGB(31,26,23)</lbColor>
					<lbHatch>HS_VERTICAL</lbHatch>
					<rgbFillBKColor>RGB(31,26,23)</rgbFillBKColor>
				</MapSymbolBrush>
				<RotateAngle>0</RotateAngle>
				<BeTensile>FALSE</BeTensile>
			</PGraphUnit>
		</PointSymbol>
		<PointSymbol>
			<SymbolName>收费站</SymbolName>
			<SymbolType/>
			<SymbolCode>10083</SymbolCode>
			<RotateAngle>0</RotateAngle>
			<PGraphUnit>
				<GraphUnitType>PGT_RECTANGLE</GraphUnitType>
				<GraphUnitCode>1000</GraphUnitCode>
				<MapSymbolGeometryProp>
					<pntCentralPointX>
						<Value>23</Value>
						<Type>TRUE</Type>
					</pntCentralPointX>
					<pntCentralPointY>
						<Value>0</Value>
						<Type>TRUE</Type>
					</pntCentralPointY>
					<nLongRadius>23</nLongRadius>
					<nShortRadius>130</nShortRadius>
					<nSideNum>5</nSideNum>
					<nStartAngle>0</nStartAngle>
					<nEndAngle>360</nEndAngle>
				</MapSymbolGeometryProp>
				<MapSymbolPen>
					<dwPenStyle>PS_SOLID|PS_ENDCAP_ROUND|PS_JOIN_ROUND|PS_COSMETIC</dwPenStyle>
					<dwPenWidth>12</dwPenWidth>
					<dwStyleCount>0</dwStyleCount>
					<lbColor>RGB(31,26,23)</lbColor>
					<lbHatch>HS_HORIZONTAL</lbHatch>
					<lbStyle>BS_SOLID</lbStyle>
				</MapSymbolPen>
				<MapSymbolBrush>
					<lbStyle>BS_SOLID</lbStyle>
					<lbColor>RGB(255,255,255)</lbColor>
					<lbHatch>HS_VERTICAL</lbHatch>
					<rgbFillBKColor>RGB(255,255,255)</rgbFillBKColor>
				</MapSymbolBrush>
				<RotateAngle>0</RotateAngle>
				<BeTensile>FALSE</BeTensile>
			</PGraphUnit>
			<PGraphUnit>
				<GraphUnitType>PGT_RECTANGLE</GraphUnitType>
				<GraphUnitCode>1001</GraphUnitCode>
				<MapSymbolGeometryProp>
					<pntCentralPointX>
						<Value>-23</Value>
						<Type>TRUE</Type>
					</pntCentralPointX>
					<pntCentralPointY>
						<Value>0</Value>
						<Type>TRUE</Type>
					</pntCentralPointY>
					<nLongRadius>23</nLongRadius>
					<nShortRadius>130</nShortRadius>
					<nSideNum>5</nSideNum>
					<nStartAngle>0</nStartAngle>
					<nEndAngle>360</nEndAngle>
				</MapSymbolGeometryProp>
				<MapSymbolPen>
					<dwPenStyle>PS_SOLID|PS_ENDCAP_ROUND|PS_JOIN_ROUND|PS_COSMETIC</dwPenStyle>
					<dwPenWidth>12</dwPenWidth>
					<dwStyleCount>0</dwStyleCount>
					<lbColor>RGB(31,26,23)</lbColor>
					<lbHatch>HS_HORIZONTAL</lbHatch>
					<lbStyle>BS_SOLID</lbStyle>
				</MapSymbolPen>
				<MapSymbolBrush>
					<lbStyle>BS_SOLID</lbStyle>
					<lbColor>RGB(255,255,255)</lbColor>
					<lbHatch>HS_VERTICAL</lbHatch>
					<rgbFillBKColor>RGB(255,255,255)</rgbFillBKColor>
				</MapSymbolBrush>
				<RotateAngle>0</RotateAngle>
				<BeTensile>FALSE</BeTensile>
			</PGraphUnit>
		</PointSymbol>
		<PointSymbol>
			<SymbolName>人行桥、亭桥、廊桥、时令桥</SymbolName>
			<SymbolType/>
			<SymbolCode>10084</SymbolCode>
			<RotateAngle>0</RotateAngle>
			<PGraphUnit>
				<GraphUnitType>PGT_RECTANGLE</GraphUnitType>
				<GraphUnitCode>1000</GraphUnitCode>
				<MapSymbolGeometryProp>
					<pntCentralPointX>
						<Value>0</Value>
						<Type>TRUE</Type>
					</pntCentralPointX>
					<pntCentralPointY>
						<Value>0</Value>
						<Type>TRUE</Type>
					</pntCentralPointY>
					<nLongRadius>90</nLongRadius>
					<nShortRadius>40</nShortRadius>
					<nSideNum>5</nSideNum>
					<nStartAngle>0</nStartAngle>
					<nEndAngle>0</nEndAngle>
				</MapSymbolGeometryProp>
				<MapSymbolPen>
					<dwPenStyle>PS_NULL</dwPenStyle>
					<dwPenWidth>10</dwPenWidth>
					<dwStyleCount>0</dwStyleCount>
					<lbColor>RGB(31,26,23)</lbColor>
					<lbHatch>HS_HORIZONTAL</lbHatch>
					<lbStyle>BS_SOLID</lbStyle>
				</MapSymbolPen>
				<MapSymbolBrush>
					<lbStyle>BS_SOLID</lbStyle>
					<lbColor>RGB(255,255,255)</lbColor>
					<lbHatch>HS_VERTICAL</lbHatch>
					<rgbFillBKColor>RGB(255,255,255)</rgbFillBKColor>
				</MapSymbolBrush>
				<RotateAngle>0</RotateAngle>
				<BeTensile>FALSE</BeTensile>
			</PGraphUnit>
			<LGraphUnit>
				<GraphUnitType>LGT_LINE</GraphUnitType>
				<GraphUnitCode>2000</GraphUnitCode>
				<PointList>
					<Point>
						<List.x>
							<Value>-50</Value>
							<Type>TRUE</Type>
						</List.x>
						<List.y>
							<Value>0</Value>
							<Type>TRUE</Type>
						</List.y>
					</Point>
					<Point>
						<List.x>
							<Value>50</Value>
							<Type>TRUE</Type>
						</List.x>
						<List.y>
							<Value>0</Value>
							<Type>TRUE</Type>
						</List.y>
					</Point>
				</PointList>
				<MapSymbolPen>
					<dwPenStyle>PS_SOLID|PS_ENDCAP_ROUND|PS_JOIN_ROUND|PS_COSMETIC</dwPenStyle>
					<dwPenWidth>12</dwPenWidth>
					<dwStyleCount>0</dwStyleCount>
					<lbColor>RGB(31,26,23)</lbColor>
					<lbHatch>HS_HORIZONTAL</lbHatch>
					<lbStyle>BS_SOLID</lbStyle>
				</MapSymbolPen>
				<BeTensile>FALSE</BeTensile>
			</LGraphUnit>
			<LGraphUnit>
				<GraphUnitType>LGT_LINE</GraphUnitType>
				<GraphUnitCode>2001</GraphUnitCode>
				<PointList>
					<Point>
						<List.x>
							<Value>50</Value>
							<Type>TRUE</Type>
						</List.x>
						<List.y>
							<Value>0</Value>
							<Type>TRUE</Type>
						</List.y>
					</Point>
					<Point>
						<List.x>
							<Value>85</Value>
							<Type>TRUE</Type>
						</List.x>
						<List.y>
							<Value>35</Value>
							<Type>TRUE</Type>
						</List.y>
					</Point>
				</PointList>
				<MapSymbolPen>
					<dwPenStyle>PS_SOLID|PS_ENDCAP_ROUND|PS_JOIN_ROUND|PS_COSMETIC</dwPenStyle>
					<dwPenWidth>12</dwPenWidth>
					<dwStyleCount>0</dwStyleCount>
					<lbColor>RGB(31,26,23)</lbColor>
					<lbHatch>HS_HORIZONTAL</lbHatch>
					<lbStyle>BS_SOLID</lbStyle>
				</MapSymbolPen>
				<BeTensile>FALSE</BeTensile>
			</LGraphUnit>
			<LGraphUnit>
				<GraphUnitType>LGT_LINE</GraphUnitType>
				<GraphUnitCode>2002</GraphUnitCode>
				<PointList>
					<Point>
						<List.x>
							<Value>50</Value>
							<Type>TRUE</Type>
						</List.x>
						<List.y>
							<Value>0</Value>
							<Type>TRUE</Type>
						</List.y>
					</Point>
					<Point>
						<List.x>
							<Value>85</Value>
							<Type>TRUE</Type>
						</List.x>
						<List.y>
							<Value>-35</Value>
							<Type>TRUE</Type>
						</List.y>
					</Point>
				</PointList>
				<MapSymbolPen>
					<dwPenStyle>PS_SOLID|PS_ENDCAP_ROUND|PS_JOIN_ROUND|PS_COSMETIC</dwPenStyle>
					<dwPenWidth>12</dwPenWidth>
					<dwStyleCount>0</dwStyleCount>
					<lbColor>RGB(31,26,23)</lbColor>
					<lbHatch>HS_HORIZONTAL</lbHatch>
					<lbStyle>BS_SOLID</lbStyle>
				</MapSymbolPen>
				<BeTensile>FALSE</BeTensile>
			</LGraphUnit>
			<LGraphUnit>
				<GraphUnitType>LGT_LINE</GraphUnitType>
				<GraphUnitCode>2003</GraphUnitCode>
				<PointList>
					<Point>
						<List.x>
							<Value>-50</Value>
							<Type>TRUE</Type>
						</List.x>
						<List.y>
							<Value>0</Value>
							<Type>TRUE</Type>
						</List.y>
					</Point>
					<Point>
						<List.x>
							<Value>-85</Value>
							<Type>TRUE</Type>
						</List.x>
						<List.y>
							<Value>35</Value>
							<Type>TRUE</Type>
						</List.y>
					</Point>
				</PointList>
				<MapSymbolPen>
					<dwPenStyle>PS_SOLID|PS_ENDCAP_ROUND|PS_JOIN_ROUND|PS_COSMETIC</dwPenStyle>
					<dwPenWidth>12</dwPenWidth>
					<dwStyleCount>0</dwStyleCount>
					<lbColor>RGB(31,26,23)</lbColor>
					<lbHatch>HS_HORIZONTAL</lbHatch>
					<lbStyle>BS_SOLID</lbStyle>
				</MapSymbolPen>
				<BeTensile>FALSE</BeTensile>
			</LGraphUnit>
			<LGraphUnit>
				<GraphUnitType>LGT_LINE</GraphUnitType>
				<GraphUnitCode>2004</GraphUnitCode>
				<PointList>
					<Point>
						<List.x>
							<Value>-50</Value>
							<Type>TRUE</Type>
						</List.x>
						<List.y>
							<Value>0</Value>
							<Type>TRUE</Type>
						</List.y>
					</Point>
					<Point>
						<List.x>
							<Value>-85</Value>
							<Type>TRUE</Type>
						</List.x>
						<List.y>
							<Value>-35</Value>
							<Type>TRUE</Type>
						</List.y>
					</Point>
				</PointList>
				<MapSymbolPen>
					<dwPenStyle>PS_SOLID|PS_ENDCAP_ROUND|PS_JOIN_ROUND|PS_COSMETIC</dwPenStyle>
					<dwPenWidth>12</dwPenWidth>
					<dwStyleCount>0</dwStyleCount>
					<lbColor>RGB(31,26,23)</lbColor>
					<lbHatch>HS_HORIZONTAL</lbHatch>
					<lbStyle>BS_SOLID</lbStyle>
				</MapSymbolPen>
				<BeTensile>FALSE</BeTensile>
			</LGraphUnit>
		</PointSymbol>
		<PointSymbol>
			<SymbolName>级面桥、人行拱桥</SymbolName>
			<SymbolType/>
			<SymbolCode>10085</SymbolCode>
			<RotateAngle>0</RotateAngle>
			<LGraphUnit>
				<GraphUnitType>LGT_LINE</GraphUnitType>
				<GraphUnitCode>2004</GraphUnitCode>
				<PointList>
					<Point>
						<List.x>
							<Value>50</Value>
							<Type>TRUE</Type>
						</List.x>
						<List.y>
							<Value>40</Value>
							<Type>TRUE</Type>
						</List.y>
					</Point>
					<Point>
						<List.x>
							<Value>85</Value>
							<Type>TRUE</Type>
						</List.x>
						<List.y>
							<Value>75</Value>
							<Type>TRUE</Type>
						</List.y>
					</Point>
				</PointList>
				<MapSymbolPen>
					<dwPenStyle>PS_SOLID|PS_ENDCAP_ROUND|PS_JOIN_ROUND|PS_COSMETIC</dwPenStyle>
					<dwPenWidth>12</dwPenWidth>
					<dwStyleCount>0</dwStyleCount>
					<lbColor>RGB(31,26,23)</lbColor>
					<lbHatch>HS_HORIZONTAL</lbHatch>
					<lbStyle>BS_SOLID</lbStyle>
				</MapSymbolPen>
				<BeTensile>FALSE</BeTensile>
			</LGraphUnit>
			<LGraphUnit>
				<GraphUnitType>LGT_LINE</GraphUnitType>
				<GraphUnitCode>2005</GraphUnitCode>
				<PointList>
					<Point>
						<List.x>
							<Value>50</Value>
							<Type>TRUE</Type>
						</List.x>
						<List.y>
							<Value>-40</Value>
							<Type>TRUE</Type>
						</List.y>
					</Point>
					<Point>
						<List.x>
							<Value>85</Value>
							<Type>TRUE</Type>
						</List.x>
						<List.y>
							<Value>-75</Value>
							<Type>TRUE</Type>
						</List.y>
					</Point>
				</PointList>
				<MapSymbolPen>
					<dwPenStyle>PS_SOLID|PS_ENDCAP_ROUND|PS_JOIN_ROUND|PS_COSMETIC</dwPenStyle>
					<dwPenWidth>12</dwPenWidth>
					<dwStyleCount>0</dwStyleCount>
					<lbColor>RGB(31,26,23)</lbColor>
					<lbHatch>HS_HORIZONTAL</lbHatch>
					<lbStyle>BS_SOLID</lbStyle>
				</MapSymbolPen>
				<BeTensile>FALSE</BeTensile>
			</LGraphUnit>
			<LGraphUnit>
				<GraphUnitType>LGT_LINE</GraphUnitType>
				<GraphUnitCode>2006</GraphUnitCode>
				<PointList>
					<Point>
						<List.x>
							<Value>-50</Value>
							<Type>TRUE</Type>
						</List.x>
						<List.y>
							<Value>40</Value>
							<Type>TRUE</Type>
						</List.y>
					</Point>
					<Point>
						<List.x>
							<Value>-85</Value>
							<Type>TRUE</Type>
						</List.x>
						<List.y>
							<Value>75</Value>
							<Type>TRUE</Type>
						</List.y>
					</Point>
				</PointList>
				<MapSymbolPen>
					<dwPenStyle>PS_SOLID|PS_ENDCAP_ROUND|PS_JOIN_ROUND|PS_COSMETIC</dwPenStyle>
					<dwPenWidth>12</dwPenWidth>
					<dwStyleCount>0</dwStyleCount>
					<lbColor>RGB(31,26,23)</lbColor>
					<lbHatch>HS_HORIZONTAL</lbHatch>
					<lbStyle>BS_SOLID</lbStyle>
				</MapSymbolPen>
				<BeTensile>FALSE</BeTensile>
			</LGraphUnit>
			<LGraphUnit>
				<GraphUnitType>LGT_LINE</GraphUnitType>
				<GraphUnitCode>2007</GraphUnitCode>
				<PointList>
					<Point>
						<List.x>
							<Value>-50</Value>
							<Type>TRUE</Type>
						</List.x>
						<List.y>
							<Value>-40</Value>
							<Type>TRUE</Type>
						</List.y>
					</Point>
					<Point>
						<List.x>
							<Value>-85</Value>
							<Type>TRUE</Type>
						</List.x>
						<List.y>
							<Value>-75</Value>
							<Type>TRUE</Type>
						</List.y>
					</Point>
				</PointList>
				<MapSymbolPen>
					<dwPenStyle>PS_SOLID|PS_ENDCAP_ROUND|PS_JOIN_ROUND|PS_COSMETIC</dwPenStyle>
					<dwPenWidth>12</dwPenWidth>
					<dwStyleCount>0</dwStyleCount>
					<lbColor>RGB(31,26,23)</lbColor>
					<lbHatch>HS_HORIZONTAL</lbHatch>
					<lbStyle>BS_SOLID</lbStyle>
				</MapSymbolPen>
				<BeTensile>FALSE</BeTensile>
			</LGraphUnit>
			<PGraphUnit>
				<GraphUnitType>PGT_RECTANGLE</GraphUnitType>
				<GraphUnitCode>1000</GraphUnitCode>
				<MapSymbolGeometryProp>
					<pntCentralPointX>
						<Value>0</Value>
						<Type>TRUE</Type>
					</pntCentralPointX>
					<pntCentralPointY>
						<Value>0</Value>
						<Type>TRUE</Type>
					</pntCentralPointY>
					<nLongRadius>50</nLongRadius>
					<nShortRadius>40</nShortRadius>
					<nSideNum>5</nSideNum>
					<nStartAngle>0</nStartAngle>
					<nEndAngle>0</nEndAngle>
				</MapSymbolGeometryProp>
				<MapSymbolPen>
					<dwPenStyle>PS_SOLID|PS_ENDCAP_ROUND|PS_JOIN_ROUND|PS_COSMETIC</dwPenStyle>
					<dwPenWidth>12</dwPenWidth>
					<dwStyleCount>0</dwStyleCount>
					<lbColor>RGB(31,26,23)</lbColor>
					<lbHatch>HS_HORIZONTAL</lbHatch>
					<lbStyle>BS_SOLID</lbStyle>
				</MapSymbolPen>
				<MapSymbolBrush>
					<lbStyle>BS_SOLID</lbStyle>
					<lbColor>RGB(255,255,255)</lbColor>
					<lbHatch>HS_VERTICAL</lbHatch>
					<rgbFillBKColor>RGB(255,255,255)</rgbFillBKColor>
				</MapSymbolBrush>
				<RotateAngle>0</RotateAngle>
				<BeTensile>FALSE</BeTensile>
			</PGraphUnit>
		</PointSymbol>
		<PointSymbol>
			<SymbolName>路标</SymbolName>
			<SymbolType/>
			<SymbolCode>10086</SymbolCode>
			<RotateAngle>0</RotateAngle>
			<LGraphUnit>
				<GraphUnitType>LGT_LINE</GraphUnitType>
				<GraphUnitCode>2000</GraphUnitCode>
				<PointList>
					<Point>
						<List.x>
							<Value>0</Value>
							<Type>TRUE</Type>
						</List.x>
						<List.y>
							<Value>240</Value>
							<Type>TRUE</Type>
						</List.y>
					</Point>
					<Point>
						<List.x>
							<Value>0</Value>
							<Type>TRUE</Type>
						</List.x>
						<List.y>
							<Value>0</Value>
							<Type>TRUE</Type>
						</List.y>
					</Point>
					<Point>
						<List.x>
							<Value>80</Value>
							<Type>TRUE</Type>
						</List.x>
						<List.y>
							<Value>0</Value>
							<Type>TRUE</Type>
						</List.y>
					</Point>
				</PointList>
				<MapSymbolPen>
					<dwPenStyle>PS_SOLID|PS_ENDCAP_ROUND|PS_JOIN_ROUND|PS_COSMETIC</dwPenStyle>
					<dwPenWidth>10</dwPenWidth>
					<dwStyleCount>0</dwStyleCount>
					<lbColor>RGB(31,26,23)</lbColor>
					<lbHatch>HS_HORIZONTAL</lbHatch>
					<lbStyle>BS_SOLID</lbStyle>
				</MapSymbolPen>
				<BeTensile>FALSE</BeTensile>
			</LGraphUnit>
			<LGraphUnit>
				<GraphUnitType>LGT_LINE</GraphUnitType>
				<GraphUnitCode>2001</GraphUnitCode>
				<PointList>
					<Point>
						<List.x>
							<Value>0</Value>
							<Type>TRUE</Type>
						</List.x>
						<List.y>
							<Value>240</Value>
							<Type>TRUE</Type>
						</List.y>
					</Point>
					<Point>
						<List.x>
							<Value>112</Value>
							<Type>TRUE</Type>
						</List.x>
						<List.y>
							<Value>305</Value>
							<Type>TRUE</Type>
						</List.y>
					</Point>
				</PointList>
				<MapSymbolPen>
					<dwPenStyle>PS_SOLID|PS_ENDCAP_ROUND|PS_JOIN_ROUND|PS_COSMETIC</dwPenStyle>
					<dwPenWidth>10</dwPenWidth>
					<dwStyleCount>0</dwStyleCount>
					<lbColor>RGB(31,26,23)</lbColor>
					<lbHatch>HS_HORIZONTAL</lbHatch>
					<lbStyle>BS_SOLID</lbStyle>
				</MapSymbolPen>
				<BeTensile>FALSE</BeTensile>
			</LGraphUnit>
			<LGraphUnit>
				<GraphUnitType>LGT_LINE</GraphUnitType>
				<GraphUnitCode>2002</GraphUnitCode>
				<PointList>
					<Point>
						<List.x>
							<Value>0</Value>
							<Type>TRUE</Type>
						</List.x>
						<List.y>
							<Value>240</Value>
							<Type>TRUE</Type>
						</List.y>
					</Point>
					<Point>
						<List.x>
							<Value>112</Value>
							<Type>TRUE</Type>
						</List.x>
						<List.y>
							<Value>174</Value>
							<Type>TRUE</Type>
						</List.y>
					</Point>
				</PointList>
				<MapSymbolPen>
					<dwPenStyle>PS_SOLID|PS_ENDCAP_ROUND|PS_JOIN_ROUND|PS_COSMETIC</dwPenStyle>
					<dwPenWidth>10</dwPenWidth>
					<dwStyleCount>0</dwStyleCount>
					<lbColor>RGB(31,26,23)</lbColor>
					<lbHatch>HS_HORIZONTAL</lbHatch>
					<lbStyle>BS_SOLID</lbStyle>
				</MapSymbolPen>
				<BeTensile>FALSE</BeTensile>
			</LGraphUnit>
		</PointSymbol>
		<PointSymbol>
			<SymbolName>水运港客运站</SymbolName>
			<SymbolType/>
			<SymbolCode>10087</SymbolCode>
			<RotateAngle>0</RotateAngle>
			<PGraphUnit>
				<GraphUnitType>PGT_ELLIPSE</GraphUnitType>
				<GraphUnitCode>1001</GraphUnitCode>
				<MapSymbolGeometryProp>
					<pntCentralPointX>
						<Value>0</Value>
						<Type>TRUE</Type>
					</pntCentralPointX>
					<pntCentralPointY>
						<Value>80</Value>
						<Type>TRUE</Type>
					</pntCentralPointY>
					<nLongRadius>150</nLongRadius>
					<nShortRadius>150</nShortRadius>
					<nSideNum>5</nSideNum>
					<nStartAngle>0</nStartAngle>
					<nEndAngle>360</nEndAngle>
				</MapSymbolGeometryProp>
				<MapSymbolPen>
					<dwPenStyle>PS_SOLID|PS_ENDCAP_ROUND|PS_JOIN_ROUND|PS_COSMETIC</dwPenStyle>
					<dwPenWidth>12</dwPenWidth>
					<dwStyleCount>0</dwStyleCount>
					<lbColor>RGB(31,26,23)</lbColor>
					<lbHatch>HS_HORIZONTAL</lbHatch>
					<lbStyle>BS_SOLID</lbStyle>
				</MapSymbolPen>
				<MapSymbolBrush>
					<lbStyle>BS_SOLID</lbStyle>
					<lbColor>RGB(255,255,255)</lbColor>
					<lbHatch>HS_VERTICAL</lbHatch>
					<rgbFillBKColor>RGB(255,255,255)</rgbFillBKColor>
				</MapSymbolBrush>
				<RotateAngle>0</RotateAngle>
				<BeTensile>FALSE</BeTensile>
			</PGraphUnit>
			<LGraphUnit>
				<GraphUnitType>LGT_LINE</GraphUnitType>
				<GraphUnitCode>2000</GraphUnitCode>
				<PointList>
					<Point>
						<List.x>
							<Value>0</Value>
							<Type>TRUE</Type>
						</List.x>
						<List.y>
							<Value>0</Value>
							<Type>TRUE</Type>
						</List.y>
					</Point>
					<Point>
						<List.x>
							<Value>0</Value>
							<Type>TRUE</Type>
						</List.x>
						<List.y>
							<Value>120</Value>
							<Type>TRUE</Type>
						</List.y>
					</Point>
				</PointList>
				<MapSymbolPen>
					<dwPenStyle>PS_SOLID|PS_ENDCAP_ROUND|PS_JOIN_ROUND|PS_COSMETIC</dwPenStyle>
					<dwPenWidth>12</dwPenWidth>
					<dwStyleCount>0</dwStyleCount>
					<lbColor>RGB(31,26,23)</lbColor>
					<lbHatch>HS_HORIZONTAL</lbHatch>
					<lbStyle>BS_SOLID</lbStyle>
				</MapSymbolPen>
				<BeTensile>FALSE</BeTensile>
			</LGraphUnit>
			<PGraphUnit>
				<GraphUnitType>PGT_ARC</GraphUnitType>
				<GraphUnitCode>1000</GraphUnitCode>
				<MapSymbolGeometryProp>
					<pntCentralPointX>
						<Value>0</Value>
						<Type>TRUE</Type>
					</pntCentralPointX>
					<pntCentralPointY>
						<Value>120</Value>
						<Type>TRUE</Type>
					</pntCentralPointY>
					<nLongRadius>122</nLongRadius>
					<nShortRadius>122</nShortRadius>
					<nSideNum>5</nSideNum>
					<nStartAngle>-145</nStartAngle>
					<nEndAngle>-34</nEndAngle>
				</MapSymbolGeometryProp>
				<MapSymbolPen>
					<dwPenStyle>PS_SOLID|PS_ENDCAP_ROUND|PS_JOIN_ROUND|PS_COSMETIC</dwPenStyle>
					<dwPenWidth>12</dwPenWidth>
					<dwStyleCount>0</dwStyleCount>
					<lbColor>RGB(31,26,23)</lbColor>
					<lbHatch>HS_HORIZONTAL</lbHatch>
					<lbStyle>BS_SOLID</lbStyle>
				</MapSymbolPen>
				<MapSymbolBrush>
					<lbStyle>BS_NULL</lbStyle>
					<lbColor>RGB(236,233,216)</lbColor>
					<lbHatch>HS_HORIZONTAL</lbHatch>
					<rgbFillBKColor>RGB(236,233,216)</rgbFillBKColor>
				</MapSymbolBrush>
				<RotateAngle>0</RotateAngle>
				<BeTensile>FALSE</BeTensile>
			</PGraphUnit>
			<LGraphUnit>
				<GraphUnitType>LGT_LINE</GraphUnitType>
				<GraphUnitCode>2001</GraphUnitCode>
				<PointList>
					<Point>
						<List.x>
							<Value>-40</Value>
							<Type>TRUE</Type>
						</List.x>
						<List.y>
							<Value>95</Value>
							<Type>TRUE</Type>
						</List.y>
					</Point>
					<Point>
						<List.x>
							<Value>40</Value>
							<Type>TRUE</Type>
						</List.x>
						<List.y>
							<Value>95</Value>
							<Type>TRUE</Type>
						</List.y>
					</Point>
				</PointList>
				<MapSymbolPen>
					<dwPenStyle>PS_SOLID|PS_ENDCAP_ROUND|PS_JOIN_ROUND|PS_COSMETIC</dwPenStyle>
					<dwPenWidth>12</dwPenWidth>
					<dwStyleCount>0</dwStyleCount>
					<lbColor>RGB(31,26,23)</lbColor>
					<lbHatch>HS_HORIZONTAL</lbHatch>
					<lbStyle>BS_SOLID</lbStyle>
				</MapSymbolPen>
				<BeTensile>FALSE</BeTensile>
			</LGraphUnit>
			<AGraphUnit>
				<GraphUnitType>AGT_CURVE</GraphUnitType>
				<GraphUnitCode>3000</GraphUnitCode>
				<MapSymbolGeometryProp>
					<pntCentralPointX>
						<Value>0</Value>
						<Type>FALSE</Type>
					</pntCentralPointX>
					<pntCentralPointY>
						<Value>155</Value>
						<Type>FALSE</Type>
					</pntCentralPointY>
					<nLongRadius>35</nLongRadius>
					<nShortRadius>35</nShortRadius>
					<nSideNum>5</nSideNum>
					<nStartAngle>0</nStartAngle>
					<nEndAngle>360</nEndAngle>
				</MapSymbolGeometryProp>
				<MapSymbolPen>
					<dwPenStyle>PS_SOLID|PS_ENDCAP_ROUND|PS_JOIN_ROUND|PS_COSMETIC</dwPenStyle>
					<dwPenWidth>12</dwPenWidth>
					<dwStyleCount>0</dwStyleCount>
					<lbColor>RGB(31,26,23)</lbColor>
					<lbHatch>HS_HORIZONTAL</lbHatch>
					<lbStyle>BS_SOLID</lbStyle>
				</MapSymbolPen>
				<MapSymbolBrush>
					<lbStyle>BS_SOLID</lbStyle>
					<lbColor>RGB(255,255,255)</lbColor>
					<lbHatch>HS_HORIZONTAL</lbHatch>
					<rgbFillBKColor>RGB(255,255,255)</rgbFillBKColor>
				</MapSymbolBrush>
				<BeTensile>FALSE</BeTensile>
			</AGraphUnit>
			<LGraphUnit>
				<GraphUnitType>LGT_LINE</GraphUnitType>
				<GraphUnitCode>2003</GraphUnitCode>
				<PointList>
					<Point>
						<List.x>
							<Value>72</Value>
							<Type>TRUE</Type>
						</List.x>
						<List.y>
							<Value>40</Value>
							<Type>TRUE</Type>
						</List.y>
					</Point>
					<Point>
						<List.x>
							<Value>100</Value>
							<Type>TRUE</Type>
						</List.x>
						<List.y>
							<Value>50</Value>
							<Type>TRUE</Type>
						</List.y>
					</Point>
					<Point>
						<List.x>
							<Value>88</Value>
							<Type>TRUE</Type>
						</List.x>
						<List.y>
							<Value>23</Value>
							<Type>TRUE</Type>
						</List.y>
					</Point>
				</PointList>
				<MapSymbolPen>
					<dwPenStyle>PS_SOLID|PS_ENDCAP_ROUND|PS_JOIN_ROUND|PS_COSMETIC</dwPenStyle>
					<dwPenWidth>12</dwPenWidth>
					<dwStyleCount>0</dwStyleCount>
					<lbColor>RGB(31,26,23)</lbColor>
					<lbHatch>HS_HORIZONTAL</lbHatch>
					<lbStyle>BS_SOLID</lbStyle>
				</MapSymbolPen>
				<BeTensile>FALSE</BeTensile>
			</LGraphUnit>
			<LGraphUnit>
				<GraphUnitType>LGT_LINE</GraphUnitType>
				<GraphUnitCode>2007</GraphUnitCode>
				<PointList>
					<Point>
						<List.x>
							<Value>-86</Value>
							<Type>TRUE</Type>
						</List.x>
						<List.y>
							<Value>23</Value>
							<Type>TRUE</Type>
						</List.y>
					</Point>
					<Point>
						<List.x>
							<Value>-100</Value>
							<Type>TRUE</Type>
						</List.x>
						<List.y>
							<Value>50</Value>
							<Type>TRUE</Type>
						</List.y>
					</Point>
					<Point>
						<List.x>
							<Value>-71</Value>
							<Type>TRUE</Type>
						</List.x>
						<List.y>
							<Value>40</Value>
							<Type>TRUE</Type>
						</List.y>
					</Point>
				</PointList>
				<MapSymbolPen>
					<dwPenStyle>PS_SOLID|PS_ENDCAP_ROUND|PS_JOIN_ROUND|PS_COSMETIC</dwPenStyle>
					<dwPenWidth>12</dwPenWidth>
					<dwStyleCount>0</dwStyleCount>
					<lbColor>RGB(31,26,23)</lbColor>
					<lbHatch>HS_HORIZONTAL</lbHatch>
					<lbStyle>BS_SOLID</lbStyle>
				</MapSymbolPen>
				<BeTensile>FALSE</BeTensile>
			</LGraphUnit>
		</PointSymbol>
		<PointSymbol>
			<SymbolName>干船坞</SymbolName>
			<SymbolType/>
			<SymbolCode>10088</SymbolCode>
			<RotateAngle>0</RotateAngle>
			<AGraphUnit>
				<GraphUnitType>AGT_CURVE</GraphUnitType>
				<GraphUnitCode>3000</GraphUnitCode>
				<MapSymbolGeometryProp>
					<pntCentralPointX>
						<Value>-150</Value>
						<Type>FALSE</Type>
					</pntCentralPointX>
					<pntCentralPointY>
						<Value>0</Value>
						<Type>FALSE</Type>
					</pntCentralPointY>
					<nLongRadius>50</nLongRadius>
					<nShortRadius>50</nShortRadius>
					<nSideNum>5</nSideNum>
					<nStartAngle>90</nStartAngle>
					<nEndAngle>270</nEndAngle>
				</MapSymbolGeometryProp>
				<MapSymbolPen>
					<dwPenStyle>PS_NULL</dwPenStyle>
					<dwPenWidth>10</dwPenWidth>
					<dwStyleCount>0</dwStyleCount>
					<lbColor>RGB(31,26,23)</lbColor>
					<lbHatch>HS_HORIZONTAL</lbHatch>
					<lbStyle>BS_SOLID</lbStyle>
				</MapSymbolPen>
				<MapSymbolBrush>
					<lbStyle/>
					<lbColor>RGB(204,204,204)</lbColor>
					<lbHatch/>
					<rgbFillBKColor>RGB(204,204,204)</rgbFillBKColor>
				</MapSymbolBrush>
				<BeTensile>FALSE</BeTensile>
			</AGraphUnit>
			<PGraphUnit>
				<GraphUnitType>PGT_RECTANGLE</GraphUnitType>
				<GraphUnitCode>1002</GraphUnitCode>
				<MapSymbolGeometryProp>
					<pntCentralPointX>
						<Value>0</Value>
						<Type>TRUE</Type>
					</pntCentralPointX>
					<pntCentralPointY>
						<Value>0</Value>
						<Type>TRUE</Type>
					</pntCentralPointY>
					<nLongRadius>150</nLongRadius>
					<nShortRadius>50</nShortRadius>
					<nSideNum>5</nSideNum>
					<nStartAngle>0</nStartAngle>
					<nEndAngle>0</nEndAngle>
				</MapSymbolGeometryProp>
				<MapSymbolPen>
					<dwPenStyle>PS_NULL</dwPenStyle>
					<dwPenWidth>10</dwPenWidth>
					<dwStyleCount>0</dwStyleCount>
					<lbColor>RGB(31,26,23)</lbColor>
					<lbHatch>HS_HORIZONTAL</lbHatch>
					<lbStyle>BS_SOLID</lbStyle>
				</MapSymbolPen>
				<MapSymbolBrush>
					<lbStyle>BS_SOLID</lbStyle>
					<lbColor>RGB(255,255,255)</lbColor>
					<lbHatch>HS_VERTICAL</lbHatch>
					<rgbFillBKColor>RGB(255,255,255)</rgbFillBKColor>
				</MapSymbolBrush>
				<RotateAngle>0</RotateAngle>
				<BeTensile>FALSE</BeTensile>
			</PGraphUnit>
			<PGraphUnit>
				<GraphUnitType>PGT_ARC</GraphUnitType>
				<GraphUnitCode>1000</GraphUnitCode>
				<MapSymbolGeometryProp>
					<pntCentralPointX>
						<Value>-150</Value>
						<Type>TRUE</Type>
					</pntCentralPointX>
					<pntCentralPointY>
						<Value>0</Value>
						<Type>TRUE</Type>
					</pntCentralPointY>
					<nLongRadius>50</nLongRadius>
					<nShortRadius>50</nShortRadius>
					<nSideNum>5</nSideNum>
					<nStartAngle>90</nStartAngle>
					<nEndAngle>270</nEndAngle>
				</MapSymbolGeometryProp>
				<MapSymbolPen>
					<dwPenStyle>PS_SOLID|PS_ENDCAP_ROUND|PS_JOIN_ROUND|PS_COSMETIC</dwPenStyle>
					<dwPenWidth>12</dwPenWidth>
					<dwStyleCount>0</dwStyleCount>
					<lbColor>RGB(31,26,23)</lbColor>
					<lbHatch>HS_HORIZONTAL</lbHatch>
					<lbStyle>BS_SOLID</lbStyle>
				</MapSymbolPen>
				<MapSymbolBrush>
					<lbStyle>BS_NULL</lbStyle>
					<lbColor>RGB(236,233,216)</lbColor>
					<lbHatch>HS_HORIZONTAL</lbHatch>
					<rgbFillBKColor>RGB(236,233,216)</rgbFillBKColor>
				</MapSymbolBrush>
				<RotateAngle>0</RotateAngle>
				<BeTensile>FALSE</BeTensile>
			</PGraphUnit>
			<LGraphUnit>
				<GraphUnitType>LGT_LINE</GraphUnitType>
				<GraphUnitCode>2000</GraphUnitCode>
				<PointList>
					<Point>
						<List.x>
							<Value>-150</Value>
							<Type>TRUE</Type>
						</List.x>
						<List.y>
							<Value>-50</Value>
							<Type>TRUE</Type>
						</List.y>
					</Point>
					<Point>
						<List.x>
							<Value>150</Value>
							<Type>TRUE</Type>
						</List.x>
						<List.y>
							<Value>-50</Value>
							<Type>TRUE</Type>
						</List.y>
					</Point>
				</PointList>
				<MapSymbolPen>
					<dwPenStyle>PS_SOLID|PS_ENDCAP_ROUND|PS_JOIN_ROUND|PS_COSMETIC</dwPenStyle>
					<dwPenWidth>12</dwPenWidth>
					<dwStyleCount>0</dwStyleCount>
					<lbColor>RGB(31,26,23)</lbColor>
					<lbHatch>HS_HORIZONTAL</lbHatch>
					<lbStyle>BS_SOLID</lbStyle>
				</MapSymbolPen>
				<BeTensile>FALSE</BeTensile>
			</LGraphUnit>
			<LGraphUnit>
				<GraphUnitType>LGT_LINE</GraphUnitType>
				<GraphUnitCode>2001</GraphUnitCode>
				<PointList>
					<Point>
						<List.x>
							<Value>-150</Value>
							<Type>TRUE</Type>
						</List.x>
						<List.y>
							<Value>50</Value>
							<Type>TRUE</Type>
						</List.y>
					</Point>
					<Point>
						<List.x>
							<Value>150</Value>
							<Type>TRUE</Type>
						</List.x>
						<List.y>
							<Value>50</Value>
							<Type>TRUE</Type>
						</List.y>
					</Point>
				</PointList>
				<MapSymbolPen>
					<dwPenStyle>PS_SOLID|PS_ENDCAP_ROUND|PS_JOIN_ROUND|PS_COSMETIC</dwPenStyle>
					<dwPenWidth>12</dwPenWidth>
					<dwStyleCount>0</dwStyleCount>
					<lbColor>RGB(31,26,23)</lbColor>
					<lbHatch>HS_HORIZONTAL</lbHatch>
					<lbStyle>BS_SOLID</lbStyle>
				</MapSymbolPen>
				<BeTensile>FALSE</BeTensile>
			</LGraphUnit>
			<LGraphUnit>
				<GraphUnitType>LGT_LINE</GraphUnitType>
				<GraphUnitCode>2002</GraphUnitCode>
				<PointList>
					<Point>
						<List.x>
							<Value>150</Value>
							<Type>TRUE</Type>
						</List.x>
						<List.y>
							<Value>50</Value>
							<Type>TRUE</Type>
						</List.y>
					</Point>
					<Point>
						<List.x>
							<Value>150</Value>
							<Type>TRUE</Type>
						</List.x>
						<List.y>
							<Value>-50</Value>
							<Type>TRUE</Type>
						</List.y>
					</Point>
				</PointList>
				<MapSymbolPen>
					<dwPenStyle>PS_SOLID|PS_ENDCAP_ROUND|PS_JOIN_ROUND|PS_COSMETIC</dwPenStyle>
					<dwPenWidth>12</dwPenWidth>
					<dwStyleCount>0</dwStyleCount>
					<lbColor>RGB(31,26,23)</lbColor>
					<lbHatch>HS_HORIZONTAL</lbHatch>
					<lbStyle>BS_SOLID</lbStyle>
				</MapSymbolPen>
				<BeTensile>FALSE</BeTensile>
			</LGraphUnit>
			<PGraphUnit>
				<GraphUnitType>PGT_RECTANGLE</GraphUnitType>
				<GraphUnitCode>1001</GraphUnitCode>
				<MapSymbolGeometryProp>
					<pntCentralPointX>
						<Value>175</Value>
						<Type>TRUE</Type>
					</pntCentralPointX>
					<pntCentralPointY>
						<Value>0</Value>
						<Type>TRUE</Type>
					</pntCentralPointY>
					<nLongRadius>25</nLongRadius>
					<nShortRadius>20</nShortRadius>
					<nSideNum>5</nSideNum>
					<nStartAngle>0</nStartAngle>
					<nEndAngle>360</nEndAngle>
				</MapSymbolGeometryProp>
				<MapSymbolPen>
					<dwPenStyle>PS_SOLID|PS_ENDCAP_ROUND|PS_JOIN_ROUND|PS_COSMETIC</dwPenStyle>
					<dwPenWidth>12</dwPenWidth>
					<dwStyleCount>0</dwStyleCount>
					<lbColor>RGB(31,26,23)</lbColor>
					<lbHatch>HS_HORIZONTAL</lbHatch>
					<lbStyle>BS_SOLID</lbStyle>
				</MapSymbolPen>
				<MapSymbolBrush>
					<lbStyle>BS_SOLID</lbStyle>
					<lbColor>RGB(31,26,23)</lbColor>
					<lbHatch>HS_VERTICAL</lbHatch>
					<rgbFillBKColor>RGB(31,26,23)</rgbFillBKColor>
				</MapSymbolBrush>
				<RotateAngle>0</RotateAngle>
				<BeTensile>FALSE</BeTensile>
			</PGraphUnit>
		</PointSymbol>
		<PointSymbol>
			<SymbolName>灯塔</SymbolName>
			<SymbolType/>
			<SymbolCode>10089</SymbolCode>
			<RotateAngle>0</RotateAngle>
			<PGraphUnit>
				<GraphUnitType>PGT_TRIANGLE_ISOSCELES</GraphUnitType>
				<GraphUnitCode>1000</GraphUnitCode>
				<MapSymbolGeometryProp>
					<pntCentralPointX>
						<Value>0</Value>
						<Type>TRUE</Type>
					</pntCentralPointX>
					<pntCentralPointY>
						<Value>0</Value>
						<Type>TRUE</Type>
					</pntCentralPointY>
					<nLongRadius>200</nLongRadius>
					<nShortRadius>50</nShortRadius>
					<nSideNum>5</nSideNum>
					<nStartAngle>0</nStartAngle>
					<nEndAngle>360</nEndAngle>
				</MapSymbolGeometryProp>
				<MapSymbolPen>
					<dwPenStyle>PS_SOLID|PS_ENDCAP_ROUND|PS_JOIN_ROUND|PS_COSMETIC</dwPenStyle>
					<dwPenWidth>12</dwPenWidth>
					<dwStyleCount>0</dwStyleCount>
					<lbColor>RGB(31,26,23)</lbColor>
					<lbHatch>HS_HORIZONTAL</lbHatch>
					<lbStyle>BS_SOLID</lbStyle>
				</MapSymbolPen>
				<MapSymbolBrush>
					<lbStyle>BS_SOLID</lbStyle>
					<lbColor>RGB(31,26,23)</lbColor>
					<lbHatch>HS_VERTICAL</lbHatch>
					<rgbFillBKColor>RGB(31,26,23)</rgbFillBKColor>
				</MapSymbolBrush>
				<RotateAngle>0</RotateAngle>
				<BeTensile>FALSE</BeTensile>
			</PGraphUnit>
			<LGraphUnit>
				<GraphUnitType>LGT_LINE</GraphUnitType>
				<GraphUnitCode>2001</GraphUnitCode>
				<PointList>
					<Point>
						<List.x>
							<Value>0</Value>
							<Type>TRUE</Type>
						</List.x>
						<List.y>
							<Value>260</Value>
							<Type>TRUE</Type>
						</List.y>
					</Point>
					<Point>
						<List.x>
							<Value>0</Value>
							<Type>TRUE</Type>
						</List.x>
						<List.y>
							<Value>300</Value>
							<Type>TRUE</Type>
						</List.y>
					</Point>
				</PointList>
				<MapSymbolPen>
					<dwPenStyle>PS_SOLID|PS_ENDCAP_ROUND|PS_JOIN_ROUND|PS_COSMETIC</dwPenStyle>
					<dwPenWidth>12</dwPenWidth>
					<dwStyleCount>0</dwStyleCount>
					<lbColor>RGB(31,26,23)</lbColor>
					<lbHatch>HS_HORIZONTAL</lbHatch>
					<lbStyle>BS_SOLID</lbStyle>
				</MapSymbolPen>
				<BeTensile>FALSE</BeTensile>
			</LGraphUnit>
			<LGraphUnit>
				<GraphUnitType>LGT_LINE</GraphUnitType>
				<GraphUnitCode>2002</GraphUnitCode>
				<PointList>
					<Point>
						<List.x>
							<Value>60</Value>
							<Type>TRUE</Type>
						</List.x>
						<List.y>
							<Value>200</Value>
							<Type>TRUE</Type>
						</List.y>
					</Point>
					<Point>
						<List.x>
							<Value>100</Value>
							<Type>TRUE</Type>
						</List.x>
						<List.y>
							<Value>200</Value>
							<Type>TRUE</Type>
						</List.y>
					</Point>
				</PointList>
				<MapSymbolPen>
					<dwPenStyle>PS_SOLID|PS_ENDCAP_ROUND|PS_JOIN_ROUND|PS_COSMETIC</dwPenStyle>
					<dwPenWidth>12</dwPenWidth>
					<dwStyleCount>0</dwStyleCount>
					<lbColor>RGB(31,26,23)</lbColor>
					<lbHatch>HS_HORIZONTAL</lbHatch>
					<lbStyle>BS_SOLID</lbStyle>
				</MapSymbolPen>
				<BeTensile>FALSE</BeTensile>
			</LGraphUnit>
			<LGraphUnit>
				<GraphUnitType>LGT_LINE</GraphUnitType>
				<GraphUnitCode>2003</GraphUnitCode>
				<PointList>
					<Point>
						<List.x>
							<Value>-100</Value>
							<Type>TRUE</Type>
						</List.x>
						<List.y>
							<Value>200</Value>
							<Type>TRUE</Type>
						</List.y>
					</Point>
					<Point>
						<List.x>
							<Value>-60</Value>
							<Type>TRUE</Type>
						</List.x>
						<List.y>
							<Value>200</Value>
							<Type>TRUE</Type>
						</List.y>
					</Point>
				</PointList>
				<MapSymbolPen>
					<dwPenStyle>PS_SOLID|PS_ENDCAP_ROUND|PS_JOIN_ROUND|PS_COSMETIC</dwPenStyle>
					<dwPenWidth>12</dwPenWidth>
					<dwStyleCount>0</dwStyleCount>
					<lbColor>RGB(31,26,23)</lbColor>
					<lbHatch>HS_HORIZONTAL</lbHatch>
					<lbStyle>BS_SOLID</lbStyle>
				</MapSymbolPen>
				<BeTensile>FALSE</BeTensile>
			</LGraphUnit>
			<LGraphUnit>
				<GraphUnitType>LGT_LINE</GraphUnitType>
				<GraphUnitCode>2004</GraphUnitCode>
				<PointList>
					<Point>
						<List.x>
							<Value>40</Value>
							<Type>TRUE</Type>
						</List.x>
						<List.y>
							<Value>240</Value>
							<Type>TRUE</Type>
						</List.y>
					</Point>
					<Point>
						<List.x>
							<Value>70</Value>
							<Type>TRUE</Type>
						</List.x>
						<List.y>
							<Value>270</Value>
							<Type>TRUE</Type>
						</List.y>
					</Point>
				</PointList>
				<MapSymbolPen>
					<dwPenStyle>PS_SOLID|PS_ENDCAP_ROUND|PS_JOIN_ROUND|PS_COSMETIC</dwPenStyle>
					<dwPenWidth>12</dwPenWidth>
					<dwStyleCount>0</dwStyleCount>
					<lbColor>RGB(31,26,23)</lbColor>
					<lbHatch>HS_HORIZONTAL</lbHatch>
					<lbStyle>BS_SOLID</lbStyle>
				</MapSymbolPen>
				<BeTensile>FALSE</BeTensile>
			</LGraphUnit>
			<LGraphUnit>
				<GraphUnitType>LGT_LINE</GraphUnitType>
				<GraphUnitCode>2005</GraphUnitCode>
				<PointList>
					<Point>
						<List.x>
							<Value>-40</Value>
							<Type>TRUE</Type>
						</List.x>
						<List.y>
							<Value>240</Value>
							<Type>TRUE</Type>
						</List.y>
					</Point>
					<Point>
						<List.x>
							<Value>-70</Value>
							<Type>TRUE</Type>
						</List.x>
						<List.y>
							<Value>270</Value>
							<Type>TRUE</Type>
						</List.y>
					</Point>
				</PointList>
				<MapSymbolPen>
					<dwPenStyle>PS_SOLID|PS_ENDCAP_ROUND|PS_JOIN_ROUND|PS_COSMETIC</dwPenStyle>
					<dwPenWidth>12</dwPenWidth>
					<dwStyleCount>0</dwStyleCount>
					<lbColor>RGB(31,26,23)</lbColor>
					<lbHatch>HS_HORIZONTAL</lbHatch>
					<lbStyle>BS_SOLID</lbStyle>
				</MapSymbolPen>
				<BeTensile>FALSE</BeTensile>
			</LGraphUnit>
		</PointSymbol>
		<PointSymbol>
			<SymbolName>灯船</SymbolName>
			<SymbolType/>
			<SymbolCode>10090</SymbolCode>
			<RotateAngle>0</RotateAngle>
			<PGraphUnit>
				<GraphUnitType>PGT_RECTANGLE</GraphUnitType>
				<GraphUnitCode>1000</GraphUnitCode>
				<MapSymbolGeometryProp>
					<pntCentralPointX>
						<Value>0</Value>
						<Type>TRUE</Type>
					</pntCentralPointX>
					<pntCentralPointY>
						<Value>50</Value>
						<Type>TRUE</Type>
					</pntCentralPointY>
					<nLongRadius>100</nLongRadius>
					<nShortRadius>50</nShortRadius>
					<nSideNum>5</nSideNum>
					<nStartAngle>0</nStartAngle>
					<nEndAngle>0</nEndAngle>
				</MapSymbolGeometryProp>
				<MapSymbolPen>
					<dwPenStyle>PS_NULL</dwPenStyle>
					<dwPenWidth>10</dwPenWidth>
					<dwStyleCount>0</dwStyleCount>
					<lbColor>RGB(31,26,23)</lbColor>
					<lbHatch>HS_HORIZONTAL</lbHatch>
					<lbStyle>BS_SOLID</lbStyle>
				</MapSymbolPen>
				<MapSymbolBrush>
					<lbStyle>BS_SOLID</lbStyle>
					<lbColor>RGB(255,255,255)</lbColor>
					<lbHatch>HS_VERTICAL</lbHatch>
					<rgbFillBKColor>RGB(255,255,255)</rgbFillBKColor>
				</MapSymbolBrush>
				<RotateAngle>0</RotateAngle>
				<BeTensile>FALSE</BeTensile>
			</PGraphUnit>
			<LGraphUnit>
				<GraphUnitType>LGT_LINE</GraphUnitType>
				<GraphUnitCode>2000</GraphUnitCode>
				<PointList>
					<Point>
						<List.x>
							<Value>-130</Value>
							<Type>TRUE</Type>
						</List.x>
						<List.y>
							<Value>0</Value>
							<Type>TRUE</Type>
						</List.y>
					</Point>
					<Point>
						<List.x>
							<Value>130</Value>
							<Type>TRUE</Type>
						</List.x>
						<List.y>
							<Value>0</Value>
							<Type>TRUE</Type>
						</List.y>
					</Point>
[truncated: 1,955,521 more chars]
