# Supplementary material for: Tiled vector data model for the geographical features of symbolized maps
Source: PLoS One. 2017 May 5;12(5):e0176387. doi: 10.1371/journal.pone.0176387 (PMC5419533; doi:10.1371/journal.pone.0176387)
Supplement: S2 File — (ZIP) [file pone.0176387.s002.zip]

Archive with 54 entries (54 files):
- DLZXX_2010_PL10000.shx
- DT_2010_PL.dbf
- DT_2010_PL.sbn
- DT_2010_PL.sbx
- DT_2010_PL.shp
- DT_2010_PL.shp.xml
- DT_2010_PL.shx
- DT_2010_PL_PLAN.dbf
- DT_2010_PL_PLAN.sbn
- DT_2010_PL_PLAN.sbx
- DT_2010_PL_PLAN.shp
- DT_2010_PL_PLAN.shp.xml
- DT_2010_PL_PLAN.shx
- JZW_2010_PY_10000.dbf
- JZW_2010_PY_10000.sbn
- JZW_2010_PY_10000.sbx
- JZW_2010_PY_10000.shp
- JZW_2010_PY_10000.shp.xml
- JZW_2010_PY_10000.shx
- Point.dbf
- Point.sbn
- Point.sbx
- Point.shp
- Point.shp.xml
- Point.shx
- SX_2010_PY_10000.dbf
- SX_2010_PY_10000.sbn
- SX_2010_PY_10000.sbx
- SX_2010_PY_10000.shp
- SX_2010_PY_10000.shp.xml
- SX_2010_PY_10000.shx
- TL_2010_PL_10000.dbf
- TL_2010_PL_10000.sbn
- TL_2010_PL_10000.sbx
- TL_2010_PL_10000.shp
- TL_2010_PL_10000.shp.xml
- TL_2010_PL_10000.shx
- YDC_2010_PY_10000.dbf
- YDC_2010_PY_10000.sbn
- YDC_2010_PY_10000.sbx
- YDC_2010_PY_10000.shp
- YDC_2010_PY_10000.shp.xml
- YDC_2010_PY_10000.shx
- ZB_2010_PY_10000.dbf
- ZB_2010_PY_10000.sbn
- ZB_2010_PY_10000.sbx
- ZB_2010_PY_10000.shp
- ZB_2010_PY_10000.shp.xml
- ZB_2010_PY_10000.shx
- DLZXX_2010_PL10000.dbf
- DLZXX_2010_PL10000.sbn
- DLZXX_2010_PL10000.sbx
- DLZXX_2010_PL10000.shp
- DLZXX_2010_PL10000.shp.xml
