# Supplementary material for: Tiled vector data model for the geographical features of symbolized maps
Source: PLoS One. 2017 May 5;12(5):e0176387. doi: 10.1371/journal.pone.0176387 (PMC5419533; doi:10.1371/journal.pone.0176387)
Supplement: S2 File — (ZIP) [file pone.0176387.s002.zip › DT_2010_PL.shp.xml]

<metadata xml:lang="zh"><Esri><CreaDate>20110729</CreaDate><CreaTime>16321700</CreaTime><SyncOnce>FALSE</SyncOnce><MetaID>{B1FA4146-093B-46E5-B7EC-905DA7871716}</MetaID><DataProperties><lineage><Process ToolSource="g:\program files (x86)\arcgis\desktop10.1\ArcToolbox\Toolboxes\Data Management Tools.tbx\CalculateField" Date="20150727" Time="163340">CalculateField DT_2010_PL GB 430101 VB #</Process><Process ToolSource="g:\program files (x86)\arcgis\desktop10.1\ArcToolbox\Toolboxes\Cartography Tools.tbx\SimplifyLine" Date="20151226" Time="001242">SimplifyLine DT_2010_PL F:\论文\data\电子地图-深圳\Compressed.mdb\DT_2010_PL POINT_REMOVE "20 Meters" FLAG_ERRORS KEEP_COLLAPSED_POINTS CHECK</Process><Process ToolSource="f:\program files (x86)\arcgis\desktop10.1\ArcToolbox\Toolboxes\Data Management Tools.tbx\CopyFeatures" Date="20170413" Time="092408">CopyFeatures E:\论文\data\电子地图-深圳\Compressed\Compressed.mdb\DT_2010_PL E:\论文\data\电子地图-深圳\Compressed\data\DT_2010_PL.shp # 0 0 0</Process><Process ToolSource="f:\program files (x86)\arcgis\desktop10.1\ArcToolbox\Toolboxes\Data Management Tools.tbx\DeleteField" Date="20170413" Time="092856">DeleteField DT_2010_PL Id;NAME;CLASS;LENGTH;STATION_AM;STATION_AC;CON_TIME;REMARK;TYPE;InLine_FID;SimLnFLag</Process></lineage><itemProps><itemName Sync="TRUE">DT_2010_PL</itemName><imsContentType Sync="TRUE">002</imsContentType><itemLocation><linkage Sync="TRUE">file://\\HUWEI-PC\E$\论文\data\电子地图-深圳\Compressed\data\DT_2010_PL.shp</linkage><protocol Sync="TRUE">Local Area Network</protocol></itemLocation><itemSize Sync="TRUE">0.000</itemSize></itemProps></DataProperties><SyncDate>20170413</SyncDate><SyncTime>09240800</SyncTime><ModDate>20170413</ModDate><ModTime>09240800</ModTime></Esri><idinfo><citation><citeinfo><onlink Sync="TRUE">\\CLD-MAP01\D$\空间数据更新\2011成果数据\电子地图数据\DT_2010_PL</onlink></citeinfo></citation></idinfo><distInfo><distributor><distorTran><onLineSrc><linkage Sync="TRUE">file://\\CLD-MAP01\D$\空间数据更新\2011成果数据\电子地图数据\DT_2010_PL</linkage><protocol Sync="TRUE">Local Area Network</protocol></onLineSrc></distorTran></distributor><distFormat><formatName Sync="TRUE">Shapefile</formatName></distFormat><distTranOps><transSize Sync="TRUE">0.000</transSize></distTranOps></distInfo><dataqual><lineage><procstep><procdesc Sync="TRUE">Dataset copied.</procdesc><srcused Sync="TRUE">D:\空间数据更新\地图数据20110608\深圳规划_第二期成果_电子地图\DT_2010_PL</srcused><date Sync="TRUE">20110729</date><time Sync="TRUE">16321700</time></procstep></lineage></dataqual><dataIdInfo><envirDesc Sync="TRUE">Microsoft Windows 7 Version 6.1 (Build 7601) Service Pack 1; Esri ArcGIS 10.1.0.3035</envirDesc><dataLang><languageCode value="zho" Sync="TRUE"></languageCode><countryCode value="CHN" Sync="TRUE"></countryCode></dataLang><idCitation><resTitle Sync="TRUE">DT_2010_PL</resTitle><presForm><PresFormCd value="005" Sync="TRUE"></PresFormCd></presForm></idCitation><spatRpType><SpatRepTypCd value="001" Sync="TRUE"></SpatRepTypCd></spatRpType></dataIdInfo><mdLang><languageCode value="zho" Sync="TRUE"></languageCode><countryCode value="CHN" Sync="TRUE"></countryCode></mdLang><mdHrLv><ScopeCd value="005" Sync="TRUE"></ScopeCd></mdHrLv><mdHrLvName Sync="TRUE">dataset</mdHrLvName><spatRepInfo><VectSpatRep><geometObjs Name="DT_2010_PL"><geoObjTyp><GeoObjTypCd value="002" Sync="TRUE"></GeoObjTypCd></geoObjTyp><geoObjCnt Sync="TRUE">0</geoObjCnt></geometObjs><topLvl><TopoLevCd value="001" Sync="TRUE"></TopoLevCd></topLvl></VectSpatRep></spatRepInfo><spdoinfo><ptvctinf><esriterm Name="DT_2010_PL"><efeatyp Sync="TRUE">Simple</efeatyp><efeageom code="3" Sync="TRUE"></efeageom><esritopo Sync="TRUE">FALSE</esritopo><efeacnt Sync="TRUE">0</efeacnt><spindex Sync="TRUE">FALSE</spindex><linrefer Sync="TRUE">FALSE</linrefer></esriterm></ptvctinf></spdoinfo><eainfo><detailed Name="DT_2010_PL"><enttyp><enttypl Sync="TRUE">DT_2010_PL</enttypl><enttypt Sync="TRUE">Feature Class</enttypt><enttypc Sync="TRUE">0</enttypc></enttyp><attr><attrlabl Sync="TRUE">FID</attrlabl><attalias Sync="TRUE">FID</attalias><attrtype Sync="TRUE">OID</attrtype><attwidth Sync="TRUE">4</attwidth><atprecis Sync="TRUE">0</atprecis><attscale Sync="TRUE">0</attscale><attrdef Sync="TRUE">Internal feature number.</attrdef><attrdefs Sync="TRUE">Esri</attrdefs><attrdomv><udom Sync="TRUE">Sequential unique whole numbers that are automatically generated.</udom></attrdomv></attr><attr><attrlabl Sync="TRUE">Shape</attrlabl><attalias Sync="TRUE">Shape</attalias><attrtype Sync="TRUE">Geometry</attrtype><attwidth Sync="TRUE">0</attwidth><atprecis Sync="TRUE">0</atprecis><attscale Sync="TRUE">0</attscale><attrdef Sync="TRUE">Feature geometry.</attrdef><attrdefs Sync="TRUE">Esri</attrdefs><attrdomv><udom Sync="TRUE">Coordinates defining the features.</udom></attrdomv></attr><attr><attrlabl Sync="TRUE">Id</attrlabl><attalias Sync="TRUE">Id</attalias><attrtype Sync="TRUE">Integer</attrtype><attwidth Sync="TRUE">9</attwidth><atprecis Sync="TRUE">9</atprecis><attscale Sync="TRUE">0</attscale></attr><attr><attrlabl Sync="TRUE">NAME</attrlabl><attalias Sync="TRUE">NAME</attalias><attrtype Sync="TRUE">String</attrtype><attwidth Sync="TRUE">10</attwidth><atprecis Sync="TRUE">0</atprecis><attscale Sync="TRUE">0</attscale></attr><attr><attrlabl Sync="TRUE">CLASS</attrlabl><attalias Sync="TRUE">CLASS</attalias><attrtype Sync="TRUE">String</attrtype><attwidth Sync="TRUE">80</attwidth><atprecis Sync="TRUE">0</atprecis><attscale Sync="TRUE">0</attscale></attr><attr><attrlabl Sync="TRUE">LENGTH</attrlabl><attalias Sync="TRUE">LENGTH</attalias><attrtype Sync="TRUE">String</attrtype><attwidth Sync="TRUE">10</attwidth><atprecis Sync="TRUE">0</atprecis><attscale Sync="TRUE">0</attscale></attr><attr><attrlabl Sync="TRUE">STATION_AM</attrlabl><attalias Sync="TRUE">STATION_AM</attalias><attrtype Sync="TRUE">String</attrtype><attwidth Sync="TRUE">10</attwidth><atprecis Sync="TRUE">0</atprecis><attscale Sync="TRUE">0</attscale></attr><attr><attrlabl Sync="TRUE">STATION_AC</attrlabl><attalias Sync="TRUE">STATION_AC</attalias><attrtype Sync="TRUE">String</attrtype><attwidth Sync="TRUE">254</attwidth><atprecis Sync="TRUE">0</atprecis><attscale Sync="TRUE">0</attscale></attr><attr><attrlabl Sync="TRUE">CON_TIME</attrlabl><attalias Sync="TRUE">CON_TIME</attalias><attrtype Sync="TRUE">String</attrtype><attwidth Sync="TRUE">200</attwidth><atprecis Sync="TRUE">0</atprecis><attscale Sync="TRUE">0</attscale></attr><attr><attrlabl Sync="TRUE">REMARK</attrlabl><attalias Sync="TRUE">REMARK</attalias><attrtype Sync="TRUE">String</attrtype><attwidth Sync="TRUE">100</attwidth><atprecis Sync="TRUE">0</atprecis><attscale Sync="TRUE">0</attscale></attr><attr><attrlabl Sync="TRUE">TYPE</attrlabl><attalias Sync="TRUE">TYPE</attalias><attrtype Sync="TRUE">String</attrtype><attwidth Sync="TRUE">10</attwidth><atprecis Sync="TRUE">0</atprecis><attscale Sync="TRUE">0</attscale></attr><attr><attrlabl Sync="TRUE">GB</attrlabl><attalias Sync="TRUE">GB</attalias><attrtype Sync="TRUE">Integer</attrtype><attwidth Sync="TRUE">9</attwidth><atprecis Sync="TRUE">9</atprecis><attscale Sync="TRUE">0</attscale></attr><attr><attrlabl Sync="TRUE">Shape_Leng</attrlabl><attalias Sync="TRUE">Shape_Leng</attalias><attrtype Sync="TRUE">Double</attrtype><attwidth Sync="TRUE">19</attwidth><atprecis Sync="TRUE">0</atprecis><attscale Sync="TRUE">0</attscale></attr><attr><attrlabl Sync="TRUE">InLine_FID</attrlabl><attalias Sync="TRUE">InLine_FID</attalias><attrtype Sync="TRUE">Integer</attrtype><attwidth Sync="TRUE">9</attwidth><atprecis Sync="TRUE">9</atprecis><attscale Sync="TRUE">0</attscale></attr><attr><attrlabl Sync="TRUE">SimLnFLag</attrlabl><attalias Sync="TRUE">SimLnFLag</attalias><attrtype Sync="TRUE">SmallInteger</attrtype><attwidth Sync="TRUE">4</attwidth><atprecis Sync="TRUE">4</atprecis><attscale Sync="TRUE">0</attscale></attr></detailed></eainfo><mdDateSt Sync="TRUE">20170413</mdDateSt></metadata>
