# Supplementary material for: Tiled vector data model for the geographical features of symbolized maps
Source: PLoS One. 2017 May 5;12(5):e0176387. doi: 10.1371/journal.pone.0176387 (PMC5419533; doi:10.1371/journal.pone.0176387)
Supplement: S2 File — (ZIP) [file pone.0176387.s002.zip › DT_2010_PL_PLAN.shp.xml]

<metadata xml:lang="zh"><Esri><CreaDate>20110729</CreaDate><CreaTime>16321700</CreaTime><SyncOnce>FALSE</SyncOnce><SyncDate>20170413</SyncDate><SyncTime>09241000</SyncTime><ModDate>20170413</ModDate><ModTime>09241000</ModTime><DataProperties><lineage><Process ToolSource="C:\Program Files\ArcGIS\ArcToolbox\Toolboxes\Data Management Tools.tbx\CopyFeatures" Date="20090216" Time="105842">CopyFeatures "Database Connections\规划局市局2.sde\PLAN.PLAN_SPECIAL\PLAN.ORBIT_RAIL" "Database Connections\规划局真实服务器9.2(基础库).sde\SDE.PLAN_SPECIAL\SDE.PLAN_ORBIT_RAIL" # 0 0 0</Process><Process ToolSource="g:\program files (x86)\arcgis\desktop10.1\ArcToolbox\Toolboxes\Data Management Tools.tbx\CalculateField" Date="20150727" Time="163359">CalculateField DT_2010_PL_PLAN GB 430101 VB #</Process><Process ToolSource="g:\program files (x86)\arcgis\desktop10.1\ArcToolbox\Toolboxes\Cartography Tools.tbx\SimplifyLine" Date="20151226" Time="001252">SimplifyLine DT_2010_PL_PLAN F:\论文\data\电子地图-深圳\Compressed.mdb\DT_2010_PL_PLAN POINT_REMOVE "20 Meters" FLAG_ERRORS KEEP_COLLAPSED_POINTS CHECK</Process><Process ToolSource="f:\program files (x86)\arcgis\desktop10.1\ArcToolbox\Toolboxes\Data Management Tools.tbx\CopyFeatures" Date="20170413" Time="092410">CopyFeatures E:\论文\data\电子地图-深圳\Compressed\Compressed.mdb\DT_2010_PL_PLAN E:\论文\data\电子地图-深圳\Compressed\data\DT_2010_PL_PLAN.shp # 0 0 0</Process><Process ToolSource="f:\program files (x86)\arcgis\desktop10.1\ArcToolbox\Toolboxes\Data Management Tools.tbx\DeleteField" Date="20170413" Time="092834">DeleteField DT_2010_PL_PLAN OBJECTID;NAME;CLASS;LENGTH;STATION_AM;STATION_AC;CON_TIME;REMARK;TYPE;Shape_Le_1;InLine_FID;SimLnFLag</Process></lineage><itemProps><itemName Sync="TRUE">DT_2010_PL_PLAN</itemName><imsContentType Sync="TRUE">002</imsContentType><itemLocation><linkage Sync="TRUE">file://\\HUWEI-PC\E$\论文\data\电子地图-深圳\Compressed\data\DT_2010_PL_PLAN.shp</linkage><protocol Sync="TRUE">Local Area Network</protocol></itemLocation><itemSize Sync="TRUE">0.000</itemSize></itemProps></DataProperties><MetaID>{FFB0113A-1A58-45C1-8D53-6EF708A1BA7E}</MetaID></Esri><idinfo><native Sync="TRUE"> Version 6.1 (Build 7600) ; ESRI ArcCatalog 9.2.6.1500</native><descript><langdata Sync="TRUE">zh</langdata><abstract>REQUIRED: A brief narrative summary of the data set.</abstract><purpose>REQUIRED: A summary of the intentions with which the data set was developed.</purpose></descript><citation><citeinfo><origin>REQUIRED: The name of an organization or individual that developed the data set.</origin><pubdate>REQUIRED: The date when the data set is published or otherwise made available for release.</pubdate><title Sync="TRUE">SDE.ORBIT_RAIL</title><ftname Sync="TRUE">SDE.ORBIT_RAIL</ftname><geoform Sync="TRUE">vector digital data</geoform><onlink Sync="TRUE">\\CLD-MAP01\D$\空间数据更新\2011成果数据\电子地图数据\DT_2009_PL_PLAN</onlink></citeinfo></citation><timeperd><current>REQUIRED: The basis on which the time period of content information is determined.</current><timeinfo><sngdate><caldate>REQUIRED: The year (and optionally month, or month and day) for which the data set corresponds to the ground.</caldate></sngdate></timeinfo></timeperd><status><progress>REQUIRED: The state of the data set.</progress><update>REQUIRED: The frequency with which changes and additions are made to the data set after the initial data set is completed.</update></status><spdom><bounding><westbc Sync="TRUE">REQUIRED: Western-most coordinate of the limit of coverage expressed in longitude.</westbc><eastbc Sync="TRUE">REQUIRED: Eastern-most coordinate of the limit of coverage expressed in longitude.</eastbc><northbc Sync="TRUE">REQUIRED: Northern-most coordinate of the limit of coverage expressed in latitude.</northbc><southbc Sync="TRUE">REQUIRED: Southern-most coordinate of the limit of coverage expressed in latitude.</southbc></bounding><lboundng><leftbc Sync="TRUE">85222.326824</leftbc><rightbc Sync="TRUE">158712.102380</rightbc><bottombc Sync="TRUE">9520.245338</bottombc><topbc Sync="TRUE">52341.198510</topbc></lboundng></spdom><keywords><theme><themekt>REQUIRED: Reference to a formally registered thesaurus or a similar authoritative source of theme keywords.</themekt><themekey>REQUIRED: Common-use word or phrase used to describe the subject of the data set.</themekey></theme></keywords><accconst>REQUIRED: Restrictions and legal prerequisites for accessing the data set.</accconst><useconst>REQUIRED: Restrictions and legal prerequisites for using the data set after access is granted.</useconst><natvform Sync="TRUE">SDE Feature Class</natvform></idinfo><dataIdInfo><envirDesc Sync="TRUE">Microsoft Windows 7 Version 6.1 (Build 7601) Service Pack 1; Esri ArcGIS 10.1.0.3035</envirDesc><dataLang><languageCode Sync="TRUE" value="zho"></languageCode><countryCode value="CHN" Sync="TRUE"></countryCode></dataLang><idCitation><resTitle Sync="TRUE">DT_2010_PL_PLAN</resTitle><presForm><PresFormCd Sync="TRUE" value="005"></PresFormCd></presForm></idCitation><spatRpType><SpatRepTypCd Sync="TRUE" value="001"></SpatRepTypCd></spatRpType><dataExt><geoEle><GeoBndBox esriExtentType="native"><westBL Sync="TRUE">85222.326824</westBL><eastBL Sync="TRUE">158712.10238</eastBL><northBL Sync="TRUE">52341.19851</northBL><southBL Sync="TRUE">9520.245338</southBL><exTypeCode Sync="TRUE">1</exTypeCode></GeoBndBox></geoEle></dataExt></dataIdInfo><metainfo><langmeta Sync="TRUE">zh</langmeta><metstdn Sync="TRUE">FGDC Content Standards for Digital Geospatial Metadata</metstdn><metstdv Sync="TRUE">FGDC-STD-001-1998</metstdv><mettc Sync="TRUE">local time</mettc><metc><cntinfo><cntorgp><cntper>REQUIRED: The person responsible for the metadata information.</cntper><cntorg>REQUIRED: The organization responsible for the metadata information.</cntorg></cntorgp><cntaddr><addrtype>REQUIRED: The mailing and/or physical address for the organization or individual.</addrtype><city>REQUIRED: The city of the address.</city><state>REQUIRED: The state or province of the address.</state><postal>REQUIRED: The ZIP or other postal code of the address.</postal></cntaddr><cntvoice>REQUIRED: The telephone number by which individuals can speak to the organization or individual.</cntvoice></cntinfo></metc><metd Sync="TRUE">20100204</metd></metainfo><mdLang><languageCode Sync="TRUE" value="zho"></languageCode><countryCode value="CHN" Sync="TRUE"></countryCode></mdLang><mdStanName Sync="TRUE">ISO 19115 Geographic Information - Metadata</mdStanName><mdStanVer Sync="TRUE">DIS_ESRI1.0</mdStanVer><mdChar><CharSetCd Sync="TRUE" value="004"></CharSetCd></mdChar><mdHrLv><ScopeCd Sync="TRUE" value="005"></ScopeCd></mdHrLv><mdHrLvName Sync="TRUE">dataset</mdHrLvName><distinfo><resdesc Sync="TRUE">Downloadable Data</resdesc></distinfo><distInfo><distributor><distorTran><onLineSrc><orDesc Sync="TRUE">002</orDesc><linkage Sync="TRUE">file://\\CLD-MAP01\D$\空间数据更新\2011成果数据\电子地图数据\DT_2009_PL_PLAN</linkage><protocol Sync="TRUE">Local Area Network</protocol></onLineSrc></distorTran><distorFormat><formatName Sync="TRUE">SDE Feature Class</formatName></distorFormat></distributor><distFormat><formatName Sync="TRUE">Shapefile</formatName></distFormat><distTranOps><transSize Sync="TRUE">0.000</transSize></distTranOps></distInfo><spdoinfo><direct Sync="TRUE">Vector</direct><ptvctinf><esriterm Name="DT_2010_PL_PLAN"><efeatyp Sync="TRUE">Simple</efeatyp><efeageom code="3" Sync="TRUE"></efeageom><esritopo Sync="TRUE">FALSE</esritopo><efeacnt Sync="TRUE">0</efeacnt><spindex Sync="TRUE">FALSE</spindex><linrefer Sync="TRUE">FALSE</linrefer></esriterm></ptvctinf></spdoinfo><spatRepInfo><VectSpatRep><geometObjs Name="DT_2010_PL_PLAN"><geoObjTyp><GeoObjTypCd value="002" Sync="TRUE"></GeoObjTypCd></geoObjTyp><geoObjCnt Sync="TRUE">0</geoObjCnt></geometObjs><topLvl><TopoLevCd value="001" Sync="TRUE"></TopoLevCd></topLvl></VectSpatRep></spatRepInfo><eainfo><detailed Name="DT_2010_PL_PLAN"><enttyp><enttypl Sync="TRUE">DT_2010_PL_PLAN</enttypl><enttypt Sync="TRUE">Feature Class</enttypt><enttypc Sync="TRUE">0</enttypc></enttyp><attr><attrlabl Sync="TRUE">FID</attrlabl><attalias Sync="TRUE">FID</attalias><attrtype Sync="TRUE">OID</attrtype><attwidth Sync="TRUE">4</attwidth><atprecis Sync="TRUE">0</atprecis><attscale Sync="TRUE">0</attscale><attrdef Sync="TRUE">Internal feature number.</attrdef><attrdefs Sync="TRUE">Esri</attrdefs><attrdomv><udom Sync="TRUE">Sequential unique whole numbers that are automatically generated.</udom></attrdomv></attr><attr><attrlabl Sync="TRUE">OBJECTID</attrlabl><attalias Sync="TRUE">OBJECTID</attalias><attrtype Sync="TRUE">Integer</attrtype><attwidth Sync="TRUE">9</attwidth><atprecis Sync="TRUE">9</atprecis><attscale Sync="TRUE">0</attscale><attrdef Sync="TRUE">Internal feature number.</attrdef><attrdefs Sync="TRUE">ESRI</attrdefs><attrdomv><udom Sync="TRUE">Sequential unique whole numbers that are automatically generated.</udom></attrdomv></attr><attr><attrlabl Sync="TRUE">NAME</attrlabl><attalias Sync="TRUE">NAME</attalias><attrtype Sync="TRUE">String</attrtype><attwidth Sync="TRUE">30</attwidth><atprecis Sync="TRUE">0</atprecis><attscale Sync="TRUE">0</attscale></attr><attr><attrlabl Sync="TRUE">CLASS</attrlabl><attalias Sync="TRUE">CLASS</attalias><attrtype Sync="TRUE">String</attrtype><attwidth Sync="TRUE">80</attwidth><atprecis Sync="TRUE">0</atprecis><attscale Sync="TRUE">0</attscale></attr><attr><attrlabl Sync="TRUE">LENGTH</attrlabl><attalias Sync="TRUE">LENGTH</attalias><attrtype Sync="TRUE">String</attrtype><attwidth Sync="TRUE">10</attwidth><atprecis Sync="TRUE">0</atprecis><attscale Sync="TRUE">0</attscale></attr><attr><attrlabl Sync="TRUE">CON_TIME</attrlabl><attalias Sync="TRUE">CON_TIME</attalias><attrtype Sync="TRUE">String</attrtype><attwidth Sync="TRUE">200</attwidth><atprecis Sync="TRUE">0</atprecis><attscale Sync="TRUE">0</attscale></attr><attr><attrlabl Sync="TRUE">STATION_AM</attrlabl><attalias Sync="TRUE">STATION_AM</attalias><attrtype Sync="TRUE">String</attrtype><attwidth Sync="TRUE">10</attwidth><atprecis Sync="TRUE">0</atprecis><attscale Sync="TRUE">0</attscale></attr><attr><attrlabl Sync="TRUE">STATION_AC</attrlabl><attalias Sync="TRUE">STATION_AC</attalias><attrtype Sync="TRUE">String</attrtype><attwidth Sync="TRUE">200</attwidth><atprecis Sync="TRUE">0</atprecis><attscale Sync="TRUE">0</attscale></attr><attr><attrlabl Sync="TRUE">REMARK</attrlabl><attalias Sync="TRUE">REMARK</attalias><attrtype Sync="TRUE">String</attrtype><attwidth Sync="TRUE">100</attwidth><atprecis Sync="TRUE">0</atprecis><attscale Sync="TRUE">0</attscale></attr><attr><attrlabl Sync="TRUE">TYPE</attrlabl><attalias Sync="TRUE">TYPE</attalias><attrtype Sync="TRUE">String</attrtype><attwidth Sync="TRUE">10</attwidth><atprecis Sync="TRUE">0</atprecis><attscale Sync="TRUE">0</attscale></attr><attr><attrlabl Sync="TRUE">SHAPE</attrlabl><attalias Sync="TRUE">Shape</attalias><attrtype Sync="TRUE">Geometry</attrtype><attwidth Sync="TRUE">0</attwidth><atprecis Sync="TRUE">0</atprecis><attscale Sync="TRUE">0</attscale><attrdef Sync="TRUE">Feature geometry.</attrdef><attrdefs Sync="TRUE">ESRI</attrdefs><attrdomv><udom Sync="TRUE">Coordinates defining the features.</udom></attrdomv></attr><attr><attrlabl Sync="TRUE">SHAPE_Leng</attrlabl><attalias Sync="TRUE">SHAPE_Leng</attalias><attrtype Sync="TRUE">Double</attrtype><attwidth Sync="TRUE">19</attwidth><atprecis Sync="TRUE">0</atprecis><attscale Sync="TRUE">0</attscale></attr><attr><attrlabl Sync="TRUE">GB</attrlabl><attalias Sync="TRUE">GB</attalias><attrtype Sync="TRUE">Integer</attrtype><attwidth Sync="TRUE">9</attwidth><atprecis Sync="TRUE">9</atprecis><attscale Sync="TRUE">0</attscale></attr><attr><attrlabl Sync="TRUE">Shape_Le_1</attrlabl><attalias Sync="TRUE">Shape_Le_1</attalias><attrtype Sync="TRUE">Double</attrtype><attwidth Sync="TRUE">19</attwidth><atprecis Sync="TRUE">0</atprecis><attscale Sync="TRUE">0</attscale></attr><attr><attrlabl Sync="TRUE">InLine_FID</attrlabl><attalias Sync="TRUE">InLine_FID</attalias><attrtype Sync="TRUE">Integer</attrtype><attwidth Sync="TRUE">9</attwidth><atprecis Sync="TRUE">9</atprecis><attscale Sync="TRUE">0</attscale></attr><attr><attrlabl Sync="TRUE">SimLnFLag</attrlabl><attalias Sync="TRUE">SimLnFLag</attalias><attrtype Sync="TRUE">SmallInteger</attrtype><attwidth Sync="TRUE">4</attwidth><atprecis Sync="TRUE">4</atprecis><attscale Sync="TRUE">0</attscale></attr></detailed></eainfo><mdDateSt Sync="TRUE">20170413</mdDateSt><dataqual><lineage><procstep><procdesc Sync="TRUE">Dataset copied.</procdesc><srcused Sync="TRUE">Server=192.168.103.11; Service=5152/TCP; User=sderead; Version=SDE.DEFAULT</srcused><date Sync="TRUE">20100312</date><time Sync="TRUE">15552500</time></procstep><procstep><procdesc Sync="TRUE">Dataset copied.</procdesc><srcused Sync="TRUE">\\WENLR-GHDS\E\D工作盘\09其他专项规划入库\PLAN_OTHERS.mdb</srcused><date Sync="TRUE">20100318</date><time Sync="TRUE">11351900</time></procstep><procstep><procdesc Sync="TRUE">Dataset copied.</procdesc><srcused Sync="TRUE">\\WENLR-GHDS\E\D工作盘\09其他专项规划入库\PLAN_OTHERS_tosde.mdb</srcused><date Sync="TRUE">20100406</date><time Sync="TRUE">15252200</time></procstep><procstep><procdesc Sync="TRUE">Dataset moved.</procdesc><srcused Sync="TRUE">D:\规划空间数据更新\曲贵臣\轨道数据20090409\轨道规划\轨道规划</srcused><date Sync="TRUE">20100411</date><time Sync="TRUE">22335200</time></procstep><procstep><procdesc Sync="TRUE">Dataset copied.</procdesc><srcused Sync="TRUE">D:\规划空间数据更新\曲贵臣\轨道数据20090409\轨道现状(含在建)\轨道规划</srcused><date Sync="TRUE">20100412</date><time Sync="TRUE">11531500</time></procstep><procstep><procdesc Sync="TRUE">Dataset moved.</procdesc><srcused Sync="TRUE">D:\规划空间数据更新\曲贵臣\轨道数据20090409\轨道现状(含在建)\DT_2009_PLAN</srcused><date Sync="TRUE">20100414</date><time Sync="TRUE">16452500</time></procstep><procstep><procdesc Sync="TRUE">Dataset copied.</procdesc><srcused Sync="TRUE">D:\空间数据更新\地图数据20110608\深圳规划_第二期成果_电子地图\DT_2009_PL_PLAN</srcused><date Sync="TRUE">20110729</date><time Sync="TRUE">16321700</time></procstep></lineage></dataqual></metadata>
