# Supplementary material for: Tiled vector data model for the geographical features of symbolized maps
Source: PLoS One. 2017 May 5;12(5):e0176387. doi: 10.1371/journal.pone.0176387 (PMC5419533; doi:10.1371/journal.pone.0176387)
Supplement: S2 File — (ZIP) [file pone.0176387.s002.zip › YDC_2010_PY_10000.shp.xml]

<metadata xml:lang="zh"><Esri><CreaDate>20110808</CreaDate><CreaTime>14201700</CreaTime><SyncOnce>FALSE</SyncOnce><SyncDate>20170413</SyncDate><SyncTime>09250300</SyncTime><ModDate>20170413</ModDate><ModTime>09250300</ModTime><DataProperties><lineage><Process Name="FeatureClassToFeatureClass_49" ToolSource="C:\Program Files\ArcGIS\ArcToolbox\Toolboxes\Conversion Tools.tbx\FeatureClassToFeatureClass" Date="20100128" Time="162418">FeatureClassToFeatureClass "Database Connections\Connection to server09 (4).sde\sde_shp.SDE.shp\sde_shp.SDE.YDC_2008_PY_10000" D:\规划局成果数据 YDC_2008_PY_10000.shp # "NAME NAME true false false 128 Text 0 0 ,First,#,Database Connections\Connection to server09 (4).sde\sde_shp.SDE.shp\sde_shp.SDE.YDC_2008_PY_10000,NAME,-1,-1;CLASS CLASS true false false 8 Double 8 38 ,First,#,Database Connections\Connection to server09 (4).sde\sde_shp.SDE.shp\sde_shp.SDE.YDC_2008_PY_10000,CLASS,-1,-1;UPDATE_ UPDATE_ true true false 36 Date 0 0 ,First,#,Database Connections\Connection to server09 (4).sde\sde_shp.SDE.shp\sde_shp.SDE.YDC_2008_PY_10000,UPDATE_,-1,-1;MEMO_ MEMO_ true false false 128 Text 0 0 ,First,#,Database Connections\Connection to server09 (4).sde\sde_shp.SDE.shp\sde_shp.SDE.YDC_2008_PY_10000,MEMO_,-1,-1;CODE CODE true false false 4 Long 0 10 ,First,#,Database Connections\Connection to server09 (4).sde\sde_shp.SDE.shp\sde_shp.SDE.YDC_2008_PY_10000,CODE,-1,-1;SHAPE_Leng SHAPE_Leng true false false 8 Double 8 38 ,First,#,Database Connections\Connection to server09 (4).sde\sde_shp.SDE.shp\sde_shp.SDE.YDC_2008_PY_10000,SHAPE_Leng,-1,-1;area area false false true 0 Double 0 0 ,First,#,Database Connections\Connection to server09 (4).sde\sde_shp.SDE.shp\sde_shp.SDE.YDC_2008_PY_10000,SHAPE.area,-1,-1;len len false false true 0 Double 0 0 ,First,#,Database Connections\Connection to server09 (4).sde\sde_shp.SDE.shp\sde_shp.SDE.YDC_2008_PY_10000,SHAPE.len,-1,-1" # D:\规划局成果数据\YDC_2008_PY_10000.shp</Process><Process ToolSource="g:\program files (x86)\arcgis\desktop10.1\ArcToolbox\Toolboxes\Data Management Tools.tbx\CalculateField" Date="20150727" Time="164349">CalculateField YDC_2010_PY_10000 GB 340401 VB #</Process><Process ToolSource="g:\program files (x86)\arcgis\desktop10.1\ArcToolbox\Toolboxes\Data Management Tools.tbx\CalculateField" Date="20150729" Time="153951">CalculateField YDC_2010_PY_10000 GB 3404012 VB #</Process><Process ToolSource="g:\program files (x86)\arcgis\desktop10.1\ArcToolbox\Toolboxes\Cartography Tools.tbx\SimplifyPolygon" Date="20151226" Time="003333">SimplifyPolygon YDC_2010_PY_10000 F:\论文\data\电子地图-深圳\Compressed.mdb\YDC_2010_PY_10000 POINT_REMOVE "5 Meters" "0 SquareMeters" NO_CHECK NO_KEEP</Process><Process ToolSource="f:\program files (x86)\arcgis\desktop10.1\ArcToolbox\Toolboxes\Data Management Tools.tbx\CopyFeatures" Date="20170413" Time="092505">CopyFeatures E:\论文\data\电子地图-深圳\Compressed\Compressed.mdb\YDC_2010_PY_10000 E:\论文\data\电子地图-深圳\Compressed\data\YDC_2010_PY_10000.shp # 0 0 0</Process><Process ToolSource="f:\program files (x86)\arcgis\desktop10.1\ArcToolbox\Toolboxes\Data Management Tools.tbx\DeleteField" Date="20170413" Time="092954">DeleteField YDC_2010_PY_10000 NAME;CLASS;UPDATE_;MEMO_;CODE;SHAPE_Leng;area;len</Process></lineage><itemProps><itemName Sync="TRUE">YDC_2010_PY_10000</itemName><imsContentType Sync="TRUE">002</imsContentType><itemLocation><linkage Sync="TRUE">file://\\HUWEI-PC\E$\论文\data\电子地图-深圳\Compressed\data\YDC_2010_PY_10000.shp</linkage><protocol Sync="TRUE">Local Area Network</protocol></itemLocation><itemSize Sync="TRUE">0.000</itemSize></itemProps></DataProperties><MetaID>{8F2484B2-3389-4FE2-8CA2-CB72EB9D259E}</MetaID></Esri><idinfo><native Sync="TRUE">Microsoft Windows 2000 Version 5.0 (Build 2195) Service Pack 4; ESRI ArcCatalog 9.2.0.1324</native><descript><langdata Sync="TRUE">zh</langdata><abstract>REQUIRED: A brief narrative summary of the data set.</abstract><purpose>REQUIRED: A summary of the intentions with which the data set was developed.</purpose></descript><citation><citeinfo><origin>REQUIRED: The name of an organization or individual that developed the data set.</origin><pubdate>REQUIRED: The date when the data set is published or otherwise made available for release.</pubdate><title Sync="TRUE">YDC_2008_PY_10000</title><ftname Sync="TRUE">YDC_2008_PY_10000</ftname><geoform Sync="TRUE">vector digital data</geoform><onlink Sync="TRUE">\\DC1\careland_2011data\大运专版电子地图\电子地图2010_大运专版\电子地图数据2010\YDC_2010_PY_10000</onlink></citeinfo></citation><timeperd><current>REQUIRED: The basis on which the time period of content information is determined.</current><timeinfo><sngdate><caldate>REQUIRED: The year (and optionally month, or month and day) for which the data set corresponds to the ground.</caldate></sngdate></timeinfo></timeperd><status><progress>REQUIRED: The state of the data set.</progress><update>REQUIRED: The frequency with which changes and additions are made to the data set after the initial data set is completed.</update></status><spdom><bounding><westbc Sync="TRUE">REQUIRED: Western-most coordinate of the limit of coverage expressed in longitude.</westbc><eastbc Sync="TRUE">REQUIRED: Eastern-most coordinate of the limit of coverage expressed in longitude.</eastbc><northbc Sync="TRUE">REQUIRED: Northern-most coordinate of the limit of coverage expressed in latitude.</northbc><southbc Sync="TRUE">REQUIRED: Southern-most coordinate of the limit of coverage expressed in latitude.</southbc></bounding></spdom><keywords><theme><themekt>REQUIRED: Reference to a formally registered thesaurus or a similar authoritative source of theme keywords.</themekt><themekey>REQUIRED: Common-use word or phrase used to describe the subject of the data set.</themekey></theme></keywords><accconst>REQUIRED: Restrictions and legal prerequisites for accessing the data set.</accconst><useconst>REQUIRED: Restrictions and legal prerequisites for using the data set after access is granted.</useconst><natvform Sync="TRUE">Shapefile</natvform></idinfo><dataIdInfo><envirDesc Sync="TRUE">Microsoft Windows 7 Version 6.1 (Build 7601) Service Pack 1; Esri ArcGIS 10.1.0.3035</envirDesc><dataLang><languageCode Sync="TRUE" value="zho"></languageCode><countryCode value="CHN" Sync="TRUE"></countryCode></dataLang><idCitation><resTitle Sync="TRUE">YDC_2010_PY_10000</resTitle><presForm><PresFormCd Sync="TRUE" value="005"></PresFormCd></presForm></idCitation><spatRpType><SpatRepTypCd Sync="TRUE" value="001"></SpatRepTypCd></spatRpType></dataIdInfo><metainfo><langmeta Sync="TRUE">zh</langmeta><metstdn Sync="TRUE">FGDC Content Standards for Digital Geospatial Metadata</metstdn><metstdv Sync="TRUE">FGDC-STD-001-1998</metstdv><mettc Sync="TRUE">local time</mettc><metc><cntinfo><cntorgp><cntper>REQUIRED: The person responsible for the metadata information.</cntper><cntorg>REQUIRED: The organization responsible for the metadata information.</cntorg></cntorgp><cntaddr><addrtype>REQUIRED: The mailing and/or physical address for the organization or individual.</addrtype><city>REQUIRED: The city of the address.</city><state>REQUIRED: The state or province of the address.</state><postal>REQUIRED: The ZIP or other postal code of the address.</postal></cntaddr><cntvoice>REQUIRED: The telephone number by which individuals can speak to the organization or individual.</cntvoice></cntinfo></metc><metd Sync="TRUE">20100128</metd></metainfo><mdLang><languageCode Sync="TRUE" value="zho"></languageCode><countryCode value="CHN" Sync="TRUE"></countryCode></mdLang><mdStanName Sync="TRUE">ISO 19115 Geographic Information - Metadata</mdStanName><mdStanVer Sync="TRUE">DIS_ESRI1.0</mdStanVer><mdChar><CharSetCd Sync="TRUE" value="004"></CharSetCd></mdChar><mdHrLv><ScopeCd Sync="TRUE" value="005"></ScopeCd></mdHrLv><mdHrLvName Sync="TRUE">dataset</mdHrLvName><distinfo><resdesc Sync="TRUE">Downloadable Data</resdesc><stdorder><digform><digtinfo><transize Sync="TRUE">0.000</transize><dssize Sync="TRUE">0.000</dssize></digtinfo></digform></stdorder></distinfo><distInfo><distributor><distorTran><onLineSrc><orDesc Sync="TRUE">002</orDesc><linkage Sync="TRUE">file://\\DC1\careland_2011data\大运专版电子地图\电子地图2010_大运专版\电子地图数据2010\YDC_2010_PY_10000</linkage><protocol Sync="TRUE">Local Area Network</protocol></onLineSrc><transSize Sync="TRUE">0.000</transSize></distorTran><distorFormat><formatName Sync="TRUE">Shapefile</formatName></distorFormat></distributor><distFormat><formatName Sync="TRUE">Shapefile</formatName></distFormat><distTranOps><transSize Sync="TRUE">0.000</transSize></distTranOps></distInfo><spdoinfo><direct Sync="TRUE">Vector</direct><ptvctinf><esriterm Name="YDC_2010_PY_10000"><efeatyp Sync="TRUE">Simple</efeatyp><efeageom code="4" Sync="TRUE"></efeageom><esritopo Sync="TRUE">FALSE</esritopo><efeacnt Sync="TRUE">0</efeacnt><spindex Sync="TRUE">FALSE</spindex><linrefer Sync="TRUE">FALSE</linrefer></esriterm></ptvctinf></spdoinfo><spatRepInfo><VectSpatRep><geometObjs Name="YDC_2010_PY_10000"><geoObjTyp><GeoObjTypCd value="002" Sync="TRUE"></GeoObjTypCd></geoObjTyp><geoObjCnt Sync="TRUE">0</geoObjCnt></geometObjs><topLvl><TopoLevCd value="001" Sync="TRUE"></TopoLevCd></topLvl></VectSpatRep></spatRepInfo><eainfo><detailed Name="YDC_2010_PY_10000"><enttyp><enttypl Sync="TRUE">YDC_2010_PY_10000</enttypl><enttypt Sync="TRUE">Feature Class</enttypt><enttypc Sync="TRUE">0</enttypc></enttyp><attr><attrlabl Sync="TRUE">FID</attrlabl><attalias Sync="TRUE">FID</attalias><attrtype Sync="TRUE">OID</attrtype><attwidth Sync="TRUE">4</attwidth><atprecis Sync="TRUE">0</atprecis><attscale Sync="TRUE">0</attscale><attrdef Sync="TRUE">Internal feature number.</attrdef><attrdefs Sync="TRUE">Esri</attrdefs><attrdomv><udom Sync="TRUE">Sequential unique whole numbers that are automatically generated.</udom></attrdomv></attr><attr><attrlabl Sync="TRUE">Shape</attrlabl><attalias Sync="TRUE">Shape</attalias><attrtype Sync="TRUE">Geometry</attrtype><attwidth Sync="TRUE">0</attwidth><atprecis Sync="TRUE">0</atprecis><attscale Sync="TRUE">0</attscale><attrdef Sync="TRUE">Feature geometry.</attrdef><attrdefs Sync="TRUE">ESRI</attrdefs><attrdomv><udom Sync="TRUE">Coordinates defining the features.</udom></attrdomv></attr><attr><attrlabl Sync="TRUE">NAME</attrlabl><attalias Sync="TRUE">NAME</attalias><attrtype Sync="TRUE">String</attrtype><attwidth Sync="TRUE">128</attwidth><atprecis Sync="TRUE">0</atprecis><attscale Sync="TRUE">0</attscale></attr><attr><attrlabl Sync="TRUE">CLASS</attrlabl><attalias Sync="TRUE">CLASS</attalias><attrtype Sync="TRUE">Double</attrtype><attwidth Sync="TRUE">19</attwidth><atprecis Sync="TRUE">0</atprecis><attscale Sync="TRUE">0</attscale></attr><attr><attrlabl Sync="TRUE">UPDATE_</attrlabl><attalias Sync="TRUE">UPDATE_</attalias><attrtype Sync="TRUE">Date</attrtype><attwidth Sync="TRUE">8</attwidth><atprecis Sync="TRUE">0</atprecis><attscale Sync="TRUE">0</attscale></attr><attr><attrlabl Sync="TRUE">MEMO_</attrlabl><attalias Sync="TRUE">MEMO_</attalias><attrtype Sync="TRUE">String</attrtype><attwidth Sync="TRUE">128</attwidth><atprecis Sync="TRUE">0</atprecis><attscale Sync="TRUE">0</attscale></attr><attr><attrlabl Sync="TRUE">CODE</attrlabl><attalias Sync="TRUE">CODE</attalias><attrtype Sync="TRUE">Double</attrtype><attwidth Sync="TRUE">19</attwidth><atprecis Sync="TRUE">0</atprecis><attscale Sync="TRUE">0</attscale></attr><attr><attrlabl Sync="TRUE">SHAPE_Leng</attrlabl><attalias Sync="TRUE">SHAPE_Leng</attalias><attrtype Sync="TRUE">Double</attrtype><attwidth Sync="TRUE">19</attwidth><atprecis Sync="TRUE">0</atprecis><attscale Sync="TRUE">0</attscale></attr><attr><attrlabl Sync="TRUE">area</attrlabl><attalias Sync="TRUE">area</attalias><attrtype Sync="TRUE">Double</attrtype><attwidth Sync="TRUE">19</attwidth><atprecis Sync="TRUE">0</atprecis><attscale Sync="TRUE">0</attscale></attr><attr><attrlabl Sync="TRUE">len</attrlabl><attalias Sync="TRUE">len</attalias><attrtype Sync="TRUE">Double</attrtype><attwidth Sync="TRUE">19</attwidth><atprecis Sync="TRUE">0</atprecis><attscale Sync="TRUE">0</attscale></attr><attr><attrlabl Sync="TRUE">GB</attrlabl><attalias Sync="TRUE">GB</attalias><attrtype Sync="TRUE">Integer</attrtype><attwidth Sync="TRUE">9</attwidth><atprecis Sync="TRUE">9</atprecis><attscale Sync="TRUE">0</attscale></attr><attr><attrlabl Sync="TRUE">Shape_Le_1</attrlabl><attalias Sync="TRUE">Shape_Le_1</attalias><attrtype Sync="TRUE">Double</attrtype><attwidth Sync="TRUE">19</attwidth><atprecis Sync="TRUE">0</atprecis><attscale Sync="TRUE">0</attscale></attr><attr><attrlabl Sync="TRUE">Shape_Area</attrlabl><attalias Sync="TRUE">Shape_Area</attalias><attrtype Sync="TRUE">Double</attrtype><attwidth Sync="TRUE">19</attwidth><atprecis Sync="TRUE">0</atprecis><attscale Sync="TRUE">0</attscale><attrdef Sync="TRUE">Area of feature in internal units squared.</attrdef><attrdefs Sync="TRUE">Esri</attrdefs><attrdomv><udom Sync="TRUE">Positive real numbers that are automatically generated.</udom></attrdomv></attr></detailed></eainfo><mdDateSt Sync="TRUE">20170413</mdDateSt><dataqual><lineage><procstep><procdesc Sync="TRUE">Dataset copied.</procdesc><srcused Sync="TRUE">D:\空间数据更新\地图数据20110608\深圳规划_第二期成果_电子地图\YDC_2009_PY_10000</srcused><date Sync="TRUE">20110729</date><time Sync="TRUE">16322600</time></procstep><procstep><procdesc Sync="TRUE">Dataset copied.</procdesc><srcused Sync="TRUE">D:\careland\miko\mapdata\careland_2011data\大运专版电子地图\电子地图2010_大运专版（外网）\电子地图数据2010\YDC_2010_PY_10000</srcused><procdate Sync="TRUE">20110808</procdate><proctime Sync="TRUE">14201700</proctime></procstep></lineage></dataqual></metadata>
